# Supplementary material for: Bacterial Diversity Dynamics Associated with Different Diets and Different Primer Pairs in the Rumen of Kankrej Cattle
Source: PLoS One. 2014 Nov 3;9(11):e111710. doi: 10.1371/journal.pone.0111710 (PMC4218807; doi:10.1371/journal.pone.0111710)
Supplement: Table S1 — Mean values of bacterial phyla in the liquid fraction presented for each dietary treatment retrieved by each primer pair in the rumen of Kankrej cattle. Primer pair (P1: targeting V1–V3 region; P2: targeting V4–V5 region and P3: targeting V6–V8 region), treatment: (DK1: 50% dry forage: 50% concentrate; DK2: 75% dry forage: 25% concentrate and DK3: 100% dry forage; GK1: 50% green forage: 50% concentrate; GK2: 75% green forage: 25% concentrate; GK3: 100% green forage). (XLSX) [file pone.0111710.s004.xlsx]

## Sheet: Sheet1
	P1						P2						P3
	DK1	DK2	DK3	GK1	GK2	GK3	DK1	DK2	DK3	GK1	GK2	GK3	DK1	DK2	DK3	GK1	GK2	GK3
[Thermi]	0.00807877	0.133414	0	0	0	0	0.0150846	0.150633	0.018423	0.00669703	0.0125221	0	0.00863558	0	0	0.0109314	0	0
Acidobacteria	0.00390259	0	0	0	0	0	0.00357449	0	0	0	0	0	0	0	0	0	0	0
Actinobacteria	0.156471	0.310075	0.387846	0.088542	0.0750792	0.148404	0.0492257	2.32264	1.10673	0.0704728	7.49464	0.624948	0.274517	2.55752	0.719492	0.513943	2.27129	0.639144
Armatimonadetes	0	0.0424781	0.0332889	0.00690608	0.0197484	0.0558678	0.070254	0.0885065	0.0348205	0.0141955	0.0376133	0.122487	0.053859	0.0893936	0.184836	0.0109314	0.072941	0.0550309
Bacteroidetes	58.7343	43.1777	39.4295	54.6751	44.4277	38.0242	51.6046	3.86775	2.02208	56.4579	3.77843	1.58815	66.5301	1.58409	0.221376	60.7766	0.772367	0.129134
BRC1	0.00390259	0	0	0	0	0	0	0	0	0	0	0	0	0	0	0	0	0
Chlorobi	0	0	0	0	0	0	0.00335615	0.0159876	0	0.00779788	0	0.0399515	0	0	0	0	0	0
Chloroflexi	0.0198883	0.0586709	0.109049	0.0260956	0.0948276	0.0191058	0.030686	0.0477884	0.0140528	0	0.00754831	0	0.150409	0	0.0943396	0.0327941	0	0
Cyanobacteria	0.0156805	0.116589	0	0.0355394	0.0327761	0.0645315	0.0136613	0.017819	0	0.0868255	0.0451616	0	0.00509373	0	0.0169033	0.0109314	0.0118175	0.023084
Elusimicrobia	0.00522684	0.0863572	0.021692	0.00699692	0.0356792	0	0.0363544	0.0914565	0.0649517	0.0873722	0.168018	0.0143761	0.0380132	0.057738	0.0246305	0.105215	0.181676	0
Euryarchaeota	0	0	0	0	0	0	0.0410427	0	0	0.00669703	0.00628456	0	0.0380132	0	0	0.14116	0	0
FBP	0	0	0	0	0	0	0	0	0	0	0	0	0	0	0	0	0	0
Fibrobacteres	0.194848	1.58269	0.616088	0.113917	0.808613	0.126453	0.457738	8.98068	1.07968	0.224211	2.60315	0.268756	1.27677	0.297619	0	2.73879	0.00589762	0
Firmicutes	39.1327	51.3557	55.9106	42.8764	50.5914	56.9611	43.2103	75.9796	90.6191	39.207	78.0845	92.8809	24.2372	92.3083	97.6303	26.0089	93.8472	97.1079
Fusobacteria	0.00780518	0.0142196	0	0	0	0	0	0	0	0	0	0	0	0	0	0	0	0
Gemmatimonadetes	0.00390259	0	0	0	0	0	0	0.00707814	0.018423	0	0.012444	0	0	0	0	0	0	0
LD1	0.00142596	0.0402638	0.0386113	0.0180115	0.0198452	0.0810509	0.0159808	0	0	0.0361889	0	0	0	0	0	0	0	0
Lentisphaerae	0.0939471	0.300239	0.217163	0.210323	0.141142	0.136242	0.0377339	1.44748	0.320732	0.00669703	0.898885	0.215388	0.358233	0.0707792	0.0169033	1.01346	0.113397	0.0564759
Nitrospirae	0	0	0	0	0	0	0	0	0	0	0	0	0.0509372	0	0	0.0466418	0	0
OD1	0	0	0	0	0	0	0	0	0	0	0	0	0	0	0	0	0	0
Planctomycetes	0	0.0134213	0.0104603	0	0.0218508	0.00961169	0.284832	0	0	0.264587	0	0	0	0	0	0	0	0
Proteobacteria	0.241064	0.839394	0.575844	0.174767	0.592479	0.394746	0.629154	4.13739	1.57167	0.512998	2.95801	1.53885	1.48408	1.77555	0.473954	2.59926	0.554813	0.389955
Spirochaetes	0.118513	0.55214	0.140897	0.133291	0.815377	0.193536	0.818105	1.99707	0.863721	1.05065	2.4136	0.556273	0.395244	0.646859	0.184836	0.514229	1.44458	0.50791
SR1	0.00142596	0.0474189	0.00576834	0.00699692	0	0	0.0284055	0	0	0	0	0	0	0	0	0	0	0
Synergistetes	0.0321956	0.0334703	0.136255	0.0268129	0.00882301	0.0435759	0.0277848	0.074488	0.0836223	0.0152964	0.0513991	0.0210615	0	0.0260824	0.143601	0.0476421	0.0667309	0.0931661
Tenericutes	0.208346	0.4437	0.697216	0.674832	1.36898	1.5569	2.16986	0.117734	0.422097	1.69315	0.490315	0.173306	0	0	0	0	0	0
TM7	0.702676	0.46503	0.681982	0.57904	0.549094	0.943772	0.00383671	0	0	0	0.00628456	0	0.0633853	0	0	0.0437254	0	0
Verrucomicrobia	0.0440229	0.183349	0.602514	0.0199977	0.268772	0.856466	0.231518	0.344839	1.61561	0.0881568	0.679698	1.38064	3.26986	0.144642	0.0830677	4.05886	0.186431	0.400492
WPS-2	0.0166346	0.0978805	0.182918	0.0321903	0.0992523	0.094875	0.135122	0.31104	0.0370936	0.0559806	0.19139	0.17974	0.0600109	0.430843	0.205752	0.0109314	0.34423	0.518868
WS6	0	0	0	0	0	0	0	0	0	0	0	0	0	0	0	0	0	0
Other	0.253058	0.105804	0.202306	0.294263	0.0285714	0.289582	0.0818396	0	0.107182	0.107102	0.0601171	0.395208	1.70558	0.0105519	0	1.31512	0.126668	0.0788375
