# Supplementary material for: Bacterial Diversity Dynamics Associated with Different Diets and Different Primer Pairs in the Rumen of Kankrej Cattle
Source: PLoS One. 2014 Nov 3;9(11):e111710. doi: 10.1371/journal.pone.0111710 (PMC4218807; doi:10.1371/journal.pone.0111710)
Supplement: Table S3 — Mean values of bacterial genus in the liquid fraction presented for each dietary treatment retrieved by each primer pair in the rumen of Kankrej cattle. Primer pair (P1: targeting V1–V3 region; P2: targeting V4–V5 region and P3: targeting V6–V8 region), treatment: (DK1: 50% dry forage: 50% concentrate; DK2: 75% dry forage: 25% concentrate and DK3: 100% dry forage; GK1: 50% green forage: 50% concentrate; GK2: 75% green forage: 25% concentrate; GK3: 100% green forage). (XLSX) [file pone.0111710.s006.xlsx]

## Sheet: Sheet1
	P1						P2						P3
	DK1	DK2	DK3	GK1	GK2	GK3	DK1	DK2	DK3	GK1	GK2	GK3	DK1	DK2	DK3	GK1	GK2	GK3
Unclassified.Other.Other.Other.Other.Other	0	0	0	0	0	0	0.00402641	0	0	0	0	0	0.594776	0	0	0.615462	0	0
k__Archaea.Other.Other.Other.Other.Other	0	0	0	0	0	0	0	0	0	0	0	0	0.342385	0	0	0.274433	0	0
Euryarchaeota.Other.Other.Other.Other;;	0	0	0	0	0	0	0	0	0	0	0	0	0	0	0	0.0203915	0	0
Euryarchaeota;Methanobacteriaceae;	0	0	0	0	0	0	0	0	0	0	0	0	0	0	0	0	0	0
Euryarchaeota;Methanobacteriaceae;Methanobrevibacter	0	0	0	0	0	0	0.0147456	0	0	0.00477737	0	0	0	0	0	0	0	0
Euryarchaeota;Methanocorpusculaceae;	0	0	0	0	0	0	0	0	0	0	0	0	0.151515	0	0	0	0	0
Euryarchaeota;Methanomicrobiaceae;Methanoplanus	0	0	0	0	0	0	0.0247998	0	0	0	0	0	0	0	0	0	0	0
Euryarchaeota;.Methanomassiliicoccaceae.;vadinCA11	0	0	0	0	0	0	0.0384241	0	0	0	0	0	0.0803859	0	0	0	0	0
k__Bacteria.Other.Other.Other.Other.Other	0.411906	0.127161	0.252816	0.217399	0.147842	0.215636	0.35891	0.102288	0.459063	0.140372	0.232141	0.804058	1.06146	0.143198	0.22743	0.706928	0.109358	0.148279
Acidobacteria;;	0	0	0	0	0	0	0	0	0	0	0	0	0	0	0	0	0	0
Actinobacteria.Other.Other.Other.Other;;	0	0	0	0	0	0	0	0	0.00621581	0	0	0	0	0	0	0	0	0
Actinobacteria;;	0	0	0	0	0	0	0	0	0	0	0	0.0314861	0	0	0	0	0	0
Actinobacteria;;	0	0	0	0	0	0	0	0	0	0	0	0	0	0	0	0	0	0
Actinobacteria;Actinomycetaceae;	0	0	0	0	0	0	0	0	0	0	0	0	0	0	0	0	0	0
Actinobacteria;Actinomycetaceae;Trueperella	0	0	0	0	0	0	0	0	0.034188	0	0.59595	0.0120077	0	0	0	0	0	0
Actinobacteria;Bogoriellaceae;Georgenia	0	0	0	0	0	0	0	0	0	0	0	0	0	0	0	0	0	0
Actinobacteria;Brevibacteriaceae;Brevibacterium	0	0	0	0	0	0.00444603	0	0	0	0	0	0	0	0	0	0	0	0
Actinobacteria;Cellulomonadaceae;Cellulomonas	0	0	0	0	0	0	0	0	0	0	0	0	0	0	0	0	0	0
Actinobacteria;Corynebacteriaceae;Corynebacterium	0.00645661	0	0	0	0	0	0	0	0	0	0.00637267	0	0	0	0	0	0	0
Actinobacteria;Dermabacteraceae;	0	0	0	0	0	0	0	0.00635971	0	0	0	0	0	0	0	0	0	0
Actinobacteria;Dermabacteraceae;Brachybacterium	0	0	0	0	0	0	0	0	0	0	0.00586992	0	0	0	0	0	0	0
Actinobacteria;Glycomycetaceae;Glycomyces	0	0	0	0	0	0	0	0	0	0	0	0	0	0	0	0	0	0
Actinobacteria;Intrasporangiaceae.Other;	0	0	0	0	0	0	0	0	0	0	0	0	0	0	0	0	0	0
Actinobacteria;Intrasporangiaceae;	0	0	0	0	0	0	0	0	0.00621581	0	0	0	0	0	0	0	0	0
Actinobacteria;Intrasporangiaceae;Serinicoccus	0	0	0	0	0	0	0	0	0	0	0	0	0	0	0.0113379	0	0	0
Actinobacteria;Intrasporangiaceae;Tetrasphaera	0	0	0	0	0	0	0	0	0	0	0	0	0	0	0	0	0	0
Actinobacteria;Jonesiaceae;	0	0	0	0	0	0	0	0	0	0	0	0	0	0	0	0	0	0
Actinobacteria;Jonesiaceae;Jonesia	0	0	0	0	0	0	0	0	0	0	0	0	0	0	0	0	0	0
Actinobacteria;Kineosporiaceae;Quadrisphaera	0	0	0	0	0	0	0	0	0.00922509	0	0	0	0	0	0	0	0	0
Actinobacteria;Microbacteriaceae.Other;	0	0	0	0	0	0	0	0	0	0	0	0	0	0	0	0	0	0
Actinobacteria;Microbacteriaceae;	0	0	0	0	0	0	0	0.00633072	0	0	0	0	0	0	0	0	0	0
Actinobacteria;Microbacteriaceae;Agrococcus	0.00554078	0	0	0	0	0	0	0	0	0	0	0	0	0	0	0	0	0
Actinobacteria;Microbacteriaceae;Microbacterium	0.00680828	0	0.00838926	0.0197558	0	0.0142857	0	0.00633072	0	0	0.00586992	0	0	0	0	0	0	0
Actinobacteria;Micrococcaceae;	0	0	0	0	0	0	0	0	0	0	0	0	0	0	0	0	0	0
Actinobacteria;Micrococcaceae;Micrococcus	0	0	0	0	0	0	0	0	0	0	0	0	0	0	0.00944822	0	0.0058126	0
Actinobacteria;Micrococcaceae;Rothia	0	0	0	0	0	0	0	0	0	0	0	0	0	0	0	0	0	0
Actinobacteria;Nocardiaceae;Rhodococcus	0	0	0	0	0	0.0142857	0	0	0	0	0	0	0	0	0	0	0	0
Actinobacteria;Nocardioidaceae;	0	0	0	0	0	0	0	0.0126904	0	0	0	0	0	0	0	0	0	0
Actinobacteria;Nocardioidaceae;Propionicimonas	0	0	0	0	0	0	0	0	0	0	0	0	0	0	0	0	0	0
Actinobacteria;Propionibacteriaceae;	0	0	0	0	0	0	0	0.00633072	0	0	0	0	0	0	0	0	0	0
Actinobacteria;Propionibacteriaceae;Tessaracoccus	0	0	0	0	0	0	0	0	0	0	0	0	0	0	0	0	0	0
Actinobacteria;Sanguibacteraceae;	0	0	0	0	0	0	0	0	0	0	0	0	0	0	0	0	0	0
Actinobacteria;Sanguibacteraceae;Sanguibacter	0	0	0	0	0	0	0	0	0	0	0	0	0	0	0	0	0	0
Actinobacteria;Streptomycetaceae;Streptomyces	0	0	0	0	0	0	0	0.00633072	0	0	0	0	0	0	0	0	0	0
Actinobacteria;Coriobacteriaceae.Other;	0.0129132	0.0045405	0.00838926	0	0.00637918	0	0	0.0316592	0.0650699	0	0.0476431	0.0664727	0	0.0365444	0.0224194	0	0.0174378	0
Actinobacteria;Coriobacteriaceae;	0.0119974	0.0178137	0.0649658	0	0.0129821	0.0317023	0.0239373	0.3	0.500425	0	0.30683	0.366187	0.0172876	0.52487	0.656154	0.0335008	0.943904	0.368807
Actinobacteria;Coriobacteriaceae;Adlercreutzia	0.00645661	0.0127033	0.032889	0.00625156	0.00680087	0	0	0.0306735	0.0124316	0	0.0289095	0.0521274	0	0.0286255	0.0113379	0	0.0160964	0.0189394
Actinobacteria;Coriobacteriaceae;Atopobium	0	0	0	0	0	0	0	0.018012	0.0401069	0	0.0883303	0.0450061	0.0296488	0.0307894	0.0715502	0.0251256	0.0326202	0
Actinobacteria;Coriobacteriaceae;Eggerthella	0	0	0.00768049	0	0	0.00979624	0	0	0	0	0	0	0	0	0	0	0	0
Actinobacteria;Coriobacteriaceae;Enterococcus	0	0	0.00768049	0	0	0	0	0.00569476	0	0	0	0.010408	0	0	0	0	0	0
Actinobacteria;Coriobacteriaceae;Slackia	0	0	0	0	0	0	0	0	0	0	0.00586992	0	0	0.0105352	0.033501	0	0.0175181	0
Armatimonadetes;;	0	0	0	0	0	0	0	0	0	0	0	0.010408	0	0	0	0	0	0
Armatimonadetes;;	0	0	0	0	0	0	0	0	0	0	0	0	0	0.026373	0	0	0.00697156	0.0365203
Armatimonadetes;;	0	0.0193398	0.0314307	0	0.0315892	0.0349202	0.00827767	0.00635971	0	0	0.00637267	0.0126582	0.00803858	0.0750939	0.0443262	0	0.0338773	0.144592
BRC1;;	0	0	0	0	0	0	0	0	0	0	0	0	0	0	0	0	0	0
Bacteroidetes.Other.Other.Other.Other;;	0.190339	0.0555013	0.147889	0.0661854	0.161416	0.13325	0.0346603	0.00635971	0.0433134	0.014291	0	0.0774438	0.0494419	0	0	0.0573655	0	0
Bacteroidetes;;	0.828375	0.182048	0.471169	0.561176	0.344782	0.429419	0.636943	0.00633072	0.0124316	0.762007	0.0117398	0	0.846468	0	0	0.874626	0	0
Bacteroidetes;;	13.8648	8.82591	12.8363	7.97119	12.147	8.22905	8.19795	1.71165	1.22288	7.67909	1.88037	1.14354	5.27325	0	0.0507963	5.88397	0.0258271	0.0554597
Bacteroidetes;BS11;	8.44708	7.45781	4.22869	2.91385	4.23809	4.60263	6.37457	1.27955	1.5509	3.7971	0.973281	1.91232	5.02492	0.19801	0.086411	5.25764	0.214904	0.241594
Bacteroidetes;Bacteroidaceae.Other;	0	0	0	0	0	0	0.00671862	0	0	0.0130924	0	0	0	0	0	0	0	0
Bacteroidetes;Bacteroidaceae;	0.0123491	0.0107296	0.0167785	0.057865	0.0274725	0	0.937678	0	0	4.27141	0	0	1.49822	0	0	0.144759	0	0
Bacteroidetes;Bacteroidaceae;5.7N15	0.0119974	0.0045405	0.0419463	0.084591	0.0137363	0	0.137941	0	0	0.393767	0	0	2.53955	0	0	0.282597	0	0
Bacteroidetes;Bacteroidaceae;BF311	0.646834	0.473563	0.75784	0.306493	0.785512	0.801289	0.426099	0	0	0.328529	0	0	0.294408	0	0	0.292991	0	0
Bacteroidetes;Bacteroidaceae;Bacteroides	0	0	0	0.00519103	0.00611396	0	0.00265449	0	0	0.0238869	0	0	0.151515	0	0	0.0203915	0	0
Bacteroidetes;Marinilabiaceae.Other;	0	0	0	0	0	0	0	0	0	0	0	0	0	0	0	0	0	0
Bacteroidetes;Porphyromonadaceae.Other;	0.00645661	0	0	0	0	0	0	0	0	0	0	0	0	0	0	0	0	0
Bacteroidetes;Porphyromonadaceae;Paludibacter	0.0322831	0	0	0.087052	0.00686813	0	0.0118323	0	0	0.0371048	0	0	0	0	0	0.0329543	0	0
Bacteroidetes;Porphyromonadaceae;Parabacteroides	0	0	0	0	0	0	0.00265449	0	0	0.00477737	0	0	0	0	0	0	0	0
Bacteroidetes;Porphyromonadaceae;Porphyromonas	0	0	0	0	0	0	0	0	0	0	0	0	0	0	0	0	0	0
Bacteroidetes;Prevotellaceae.Other;	0.231646	0.13335	0.115521	0.125395	0.161381	0.224603	0.0060138	0	0	0.00791139	0	0	0.00924898	0	0	0.0963149	0	0
Bacteroidetes;Prevotellaceae;	0.472865	0.103384	0.398037	0.427584	0.0990455	0.285793	2.42747	0	0	0.90084	0.040343	0	8.26839	0	0	1.15096	0	0
Bacteroidetes;Prevotellaceae;Prevotella	33.1289	36.2329	31.1912	54.9512	35.3479	38.3228	31.7838	0.0817036	0.0846467	54.4698	0.204057	0.0456567	19.4101	1.09856	1.32835	35.2787	1.55557	1.33699
Bacteroidetes;RF16;	5.27977	2.15246	3.76271	5.71381	1.53418	2.81919	6.83356	0	0.0250627	7.50852	0.0142939	0	3.73069	0.06524	0.0602123	4.97948	0.16852	0.0570442
Bacteroidetes;Rikenellaceae.Other;	0	0	0	0	0	0	0	0	0	0	0	0	0	0	0	0	0	0
Bacteroidetes;Rikenellaceae;	0.0197215	0.0045405	0.0251678	0.0234758	0.0274725	0	0.00201321	0	0	0.0172995	0	0	0.678856	0	0	0.78364	0	0
Bacteroidetes;Rikenellaceae;Alistipes	0	0	0	0.00625156	0	0	0.00335931	0	0	0	0	0	0.160764	0	0	0.0531779	0	0
Bacteroidetes;Rikenellaceae;Blvii28	0	0	0	0	0	0	0	0	0	0	0	0	0	0	0	0	0	0
Bacteroidetes;Rikenellaceae;PW3	0	0	0	0	0	0	0	0	0	0	0	0	0	0	0	0	0	0
Bacteroidetes;S24.7;	2.49441	1.83908	0.826422	0.416698	1.35115	1.48348	0.766092	0	0	0.294378	0	0	1.50082	0.0499616	0.0207861	0.581204	0.11292	0.0168124
Bacteroidetes;SB.1;	0	0	0	0	0	0	0	0	0	0	0	0	0.00924898	0	0	0	0	0
Bacteroidetes;.Barnesiellaceae.;	0.00554078	0	0	0.0103821	0	0	0.00245918	0	0	0	0	0	0	0	0	0.0203915	0	0
Bacteroidetes;.Barnesiellaceae.;Barnesiella	0	0	0	0.0346901	0.00680087	0	0	0	0	0	0	0	0.161715	0	0	0	0	0
Bacteroidetes;.Odoribacteraceae.;Odoribacter	0	0	0	0	0.00686813	0	0	0	0	0	0	0	0	0	0	0	0	0
Bacteroidetes;.Paraprevotellaceae..Other;	0.113394	0.0442609	0.0815812	0.0565148	0.0660606	0.0723836	0.0199228	0	0	0.0404758	0	0	0.225602	0	0.0110816	0.0957684	0.0163592	0.0343932
Bacteroidetes;.Paraprevotellaceae.;	0.538819	0.390869	0.63823	0.373267	0.800307	0.49263	1.06716	0	0	0.941996	0	0	0.576289	0.023393	0	0.685516	0.0779402	0
Bacteroidetes;.Paraprevotellaceae.;CF231	1.14578	1.61448	1.6417	1.18179	2.88777	1.2534	1.60906	0	0.00621581	1.86337	0.0093668	0	1.65873	0.0451815	0.117253	2.61918	0.0730377	0.038671
Bacteroidetes;.Paraprevotellaceae.;Paraprevotella	0	0	0	0	0	0	0.00245918	0	0	0.00955475	0	0	0	0	0	0.020938	0	0
Bacteroidetes;.Paraprevotellaceae.;YRC22	0.934234	0.854576	0.880693	0.860689	1.54388	1.54238	0.548585	0	0	0.643058	0	0	0.72685	0.0286255	0.00944822	0.665766	0.0933466	0.074625
Bacteroidetes;.Paraprevotellaceae.;.Prevotella.	0.00645661	0.00635163	0.0590855	0.0103821	0.00611396	0.0614585	0.00491836	0	0	0	0	0	0.00924898	0	0	0.0693818	0	0
Bacteroidetes;p.2534.18B5;	0.0429663	0	0	0	0	0	0.0703729	0	0	0.0365756	0	0	0.159554	0	0	0.103834	0	0
Bacteroidetes;;	0.0182548	0	0	0	0	0	0	0	0	0	0	0	0	0	0	0	0	0
Bacteroidetes;Cyclobacteriaceae;	0	0	0	0	0	0	0	0	0	0	0	0	0	0	0	0	0	0
Bacteroidetes;Cytophagaceae;	0	0	0	0	0	0	0	0	0	0	0	0	0	0	0	0	0	0
Bacteroidetes;Cytophagaceae;Adhaeribacter	0	0	0	0	0	0	0.00201321	0	0	0	0	0	0	0	0	0	0	0
Bacteroidetes;Cytophagaceae;Pontibacter	0	0	0	0	0	0	0	0.00569476	0	0	0	0	0	0	0	0	0	0
Bacteroidetes;Cytophagaceae;Siphonobacter	0	0	0	0.0135042	0	0	0.0344285	0	0	0.00791139	0	0	0	0	0	0	0	0
Bacteroidetes;Flavobacteriaceae.Other;	0	0	0	0	0	0	0	0	0	0	0	0	0	0	0	0.0154895	0	0
Bacteroidetes;Flavobacteriaceae;	0	0	0	0	0	0	0	0	0	0	0	0	0	0	0	0	0	0
Bacteroidetes;Flavobacteriaceae;Flavobacterium	0	0	0	0	0	0	0	0	0	0	0	0	0	0	0	0	0	0
Bacteroidetes;.Weeksellaceae..Other;	0	0	0	0	0	0	0	0.0126904	0	0	0	0	0	0	0	0	0	0
Bacteroidetes;.Weeksellaceae.;	0	0.0045405	0	0	0	0	0	0	0	0	0	0	0.0101999	0	0	0.0329543	0	0
Bacteroidetes;.Weeksellaceae.;Chryseobacterium	0	0	0	0	0	0	0.00201321	0	0	0	0.00586992	0	0	0	0	0.020938	0	0
Bacteroidetes;.Weeksellaceae.;Cloacibacterium	0	0	0	0	0	0	0	0	0	0	0	0	0.00924898	0	0	0.0125628	0	0
Bacteroidetes;.Weeksellaceae.;Elizabethkingia	0	0	0	0	0	0	0	0	0	0	0	0	0	0	0	0	0	0
Bacteroidetes;.Weeksellaceae.;Wautersiella	0	0	0	0	0	0	0	0	0	0	0	0	0	0	0	0.0203915	0	0
Bacteroidetes;.Weeksellaceae.;Weeksella	0	0	0	0	0	0	0	0	0	0	0	0	0	0	0	0	0	0
Bacteroidetes;Sphingobacteriaceae.Other;	0	0	0.00768049	0	0	0	0	0	0.00621581	0	0	0	0	0	0	0	0	0
Bacteroidetes;Sphingobacteriaceae;	0	0	0	0	0	0	0	0	0	0.00791139	0	0	0	0	0	0	0	0
Bacteroidetes;Sphingobacteriaceae;Olivibacter	0.0821468	0	0	0	0	0	0	0	0	0	0	0	0	0	0	0	0	0
Bacteroidetes;Sphingobacteriaceae;Pedobacter	0	0	0	0	0	0	0	0	0	0	0	0	0	0	0	0	0	0
Bacteroidetes;Sphingobacteriaceae;Sphingobacterium	0	0	0	0.0270085	0	0	0.00712688	0.00633072	0	0.0512842	0.0187336	0	0.018498	0	0	0.260398	0	0
Bacteroidetes;Rhodothermaceae;Rubricoccus	0	0	0	0	0	0	0	0	0	0	0	0	0	0	0	0	0	0
Bacteroidetes;Chitinophagaceae;	0	0	0	0	0	0	0	0.00662252	0	0.00791139	0	0	0	0	0	0	0	0
Chlorobi;;	0	0	0	0	0	0	0	0	0	0	0	0.0120077	0	0	0	0	0	0
Chloroflexi.Other.Other.Other.Other;;	0	0	0	0	0	0	0	0	0	0	0	0	0	0	0	0	0	0
Chloroflexi;Anaerolinaceae;SHD.231	0.0146682	0.0344875	0	0.00578168	0.0129821	0.00979624	0	0	0	0	0	0	0.115915	0	0	0.0968876	0	0
Chloroflexi;Ardenscatenaceae;Ardenscatena	0	0	0	0	0	0	0	0	0	0	0	0	0	0	0	0	0.00473395	0
Chloroflexi;A4b;	0	0	0	0	0	0	0	0	0	0	0	0	0	0	0	0	0	0
Chloroflexi;;	0	0	0	0	0	0	0	0	0	0	0	0	0	0	0	0	0	0
Chloroflexi;Dehalococcoidaceae;Dehalococcoides	0	0	0	0	0	0	0.00201321	0	0	0	0	0	0	0	0	0	0	0
Chloroflexi;;	0	0	0	0	0	0	0	0	0	0	0	0	0	0	0	0	0	0
Chloroflexi;;	0	0	0	0	0	0	0	0	0	0	0	0	0	0	0	0	0	0
Chloroflexi;;	0	0	0.00798467	0	0	0	0.00402641	0	0	0	0	0	0	0	0	0	0	0
Cyanobacteria.Other.Other.Other.Other;;	0	0	0.00893495	0.00519103	0	0	0	0.0126904	0	0	0	0	0	0	0	0	0	0
Cyanobacteria;;	0.985582	0.86641	1.90388	0.732927	1.52984	2.20697	0.529581	1.81341	2.98976	0.281358	4.02793	2.80055	0.0265365	0	0.0224194	0.0706428	0.0127842	0
Cyanobacteria;;	0	0.0045405	0	0	0	0.0338347	0	0.0586749	0	0.00477737	0.00637267	0.0209034	0	0.062465	0.0221631	0	0	0.0378788
Cyanobacteria;;	0	0	0	0	0	0	0	0	0	0	0	0	0	0	0	0	0	0
Elusimicrobia;;	0	0	0	0	0	0	0	0	0	0	0	0	0	0.00791891	0	0	0.0200145	0
Elusimicrobia;;	0	0	0	0	0	0	0	0.0190791	0	0	0	0	0	0	0	0	0	0
Elusimicrobia;Elusimicrobiaceae.Other;	0	0	0	0	0	0	0.0115993	0	0	0.00477737	0	0	0	0	0	0	0	0
Elusimicrobia;Elusimicrobiaceae;	0	0	0.00893495	0.0125031	0.0199809	0.0285714	0.0539781	0.220396	0.145746	0.0336926	0.213739	0.289752	0	0	0	0.0125628	0.0430021	0.0168124
Elusimicrobia;Elusimicrobiaceae;Elusimicrobium	0	0	0	0.00519103	0	0	0.00447238	0.0126614	0.0248633	0.00791139	0.0408304	0.0357244	0.00924898	0.00791891	0	0.0125628	0.0454222	0
Elusimicrobia;;	0.0132649	0.053156	0.0485919	0	0.054407	0.00889205	0.277984	0.334766	0.135331	0.0375085	0.220961	0.0954643	0.00924898	0.339477	0.203601	0.0329543	0.430025	0.036544
FBP;;	0	0	0	0.00519103	0	0	0	0	0	0	0	0	0	0	0	0	0	0
Fibrobacteres;;	0	0	0	0	0	0	0	0	0	0	0.00492708	0	0	0	0	0	0	0
Fibrobacteres;;	0.00912742	0	0.00768049	0	0	0	0.00402641	0.0616911	0.00922509	0	0.0171697	0.0126582	0	0	0	0	0	0
Fibrobacteres;;	0.00680828	0	0	0	0.00680087	0.00889205	0	0.0566959	0.0216567	0	0.0244852	0.0104954	0	0	0	0	0	0
Fibrobacteres;Fibrobacteraceae.Other;	0	0	0	0	0	0.00979624	0	0	0	0	0	0	0	0	0	0	0	0
Fibrobacteres;Fibrobacteraceae;	0	0	0	0	0	0	0	0	0	0	0	0	0	0	0	0	0	0
Fibrobacteres;Fibrobacteraceae;Fibrobacter	1.43403	4.57011	3.87339	1.3129	4.69687	3.20722	3.11698	24.5616	15.0255	0.598842	22.6492	11.3672	1.40989	0.0857879	0.0677709	2.95215	0.207895	0.0175809
Firmicutes.Other.Other.Other.Other;;	0.0771902	0.0305169	0.115016	0.0464818	0.0374794	0.0481205	0.00603962	0	0.0994552	0	0.0250909	0.20603	0.0274875	0.0158378	0.113507	0.171718	0.0424767	0.0920037
Firmicutes;;	0.00912742	0	0	0.00725268	0	0	0	0	0	0	0	0.010408	0.0462449	0	0	0	0	0
Firmicutes;;	0	0	0	0.0135042	0	0	0	0	0	0	0	0	0	0	0	0	0	0
Firmicutes;Bacillaceae;Bacillus	0	0	0	0.042515	0	0	0	0	0	0.0144576	0.0093668	0	0.0369959	0	0	0.142405	0.00697156	0
Firmicutes;Bacillaceae;Terribacillus	0	0	0	0	0	0	0	0	0	0	0	0	0	0	0	0.0125628	0	0
Firmicutes;Paenibacillaceae;Brevibacillus	0	0	0.00838926	0.00625156	0	0	0	0	0	0	0	0	0	0	0	0	0	0
Firmicutes;Paenibacillaceae;Paenibacillus	0	0	0.00768049	0	0	0	0.00201321	0	0	0	0	0	0	0	0	0	0	0
Firmicutes;Planococcaceae;	0	0.0132732	0	0	0	0	0	0	0	0	0	0	0	0	0	0	0	0
Firmicutes;Planococcaceae;Chryseomicrobium	0	0	0	0	0	0	0	0.0189921	0	0.0125221	0.00586992	0	0	0	0	0	0	0
Firmicutes;Planococcaceae;Lysinibacillus	0	0	0	0	0	0	0	0	0	0	0	0	0	0.00791891	0	0	0	0
Firmicutes;Planococcaceae;Planococcus	0	0	0	0	0	0	0	0	0	0	0	0.010408	0	0	0.0110816	0	0	0
Firmicutes;Staphylococcaceae;Macrococcus	0	0	0	0	0	0.00444603	0	0	0	0	0	0	0	0	0	0	0	0
Firmicutes;Staphylococcaceae;Staphylococcus	0	0	0.00798467	0	0	0.00444603	0.00805283	0	0.0120192	0	0	0	0	0	0	0	0	0
Firmicutes;.Exiguobacteraceae.;	0	0	0	0	0	0	0	0	0	0	0	0	0	0	0	0	0	0
Firmicutes;.Exiguobacteraceae.;Exiguobacterium	0	0	0	0.00725268	0	0.0142857	0	0	0	0	0	0	0	0	0	0	0	0
Firmicutes;;	0	0	0	0	0	0	0	0	0	0	0	0	0	0	0	0	0	0
Firmicutes;Gemellaceae;	0	0	0	0	0	0	0	0	0	0	0	0	0	0	0	0	0	0
Firmicutes;;	0	0	0	0	0	0	0	0	0	0	0	0.0126582	0	0	0	0	0	0
Firmicutes;Aerococcaceae;	0	0	0	0	0	0	0	0	0	0	0	0	0	0	0	0	0	0
Firmicutes;Aerococcaceae;Facklamia	0	0	0	0	0	0	0	0	0	0	0	0	0	0	0	0	0	0
Firmicutes;Carnobacteriaceae;Trichococcus	0	0	0	0	0	0	0	0.00662252	0	0	0	0	0	0	0	0	0	0
Firmicutes;Enterococcaceae;Enterococcus	0	0	0.0417832	0	0	0.0187317	0	0	0	0	0	0	0	0	0.0378251	0	0	0
Firmicutes;Lactobacillaceae;Lactobacillus	0	0	0	0	0	0	0.00402641	0	0	0	0	0	0	0	0	0	0	0
Firmicutes;Leuconostocaceae;	0	0	0	0	0	0	0	0	0	0	0	0	0	0	0	0	0	0
Firmicutes;Leuconostocaceae;Weissella	0	0	0	0	0	0	0	0	0	0	0	0	0	0	0	0	0	0
Firmicutes;Streptococcaceae;Lactococcus	0	0	0	0	0	0.00444603	0	0	0	0	0	0.0126582	0	0	0.0283447	0	0	0
Firmicutes;Streptococcaceae;Streptococcus	0.040053	0.00663658	0.0233457	0	0.0193613	0	0.0382866	0.126212	0.0577144	0.0126888	0.0284694	0.0224157	0.0172876	0.07113	0.0748169	0	0.0793619	0.0175809
Firmicutes;Turicibacteraceae;Turicibacter	0.00645661	0	0	0	0	0	0	0	0	0	0	0	0	0	0	0.041876	0	0
Firmicutes;;	0.0261781	0.0108921	0.0166154	0.0235966	0.0323434	0	0.0166576	0	0.00922509	0	0.0249879	0.0230662	0.00924898	0	0.0394584	0	0	0.0394633
Firmicutes;;	0.781946	0.741239	1.12291	0.472057	0.811109	0.945123	0.832198	1.08632	1.74996	0.338714	1.65027	3.91631	0.813365	3.99158	14.4005	0.422428	6.99272	10.8532
Firmicutes;;	3.4546	5.56431	6.01018	1.92482	4.45932	6.85528	2.74222	10.4413	11.5549	0.984947	8.57999	14.905	2.42077	4.1489	9.34874	1.59507	5.06007	8.95203
Firmicutes;Christensenellaceae.Other;	0.00680828	0	0	0.0173451	0	0	0.00201321	0.0126614	0	0	0	0	0	0.0353738	0.0302343	0	0	0
Firmicutes;Christensenellaceae;	1.39396	0.999986	0.889336	0.315969	0.657742	0.924587	0.55229	1.41038	1.21475	0.227427	0.972186	0.873586	0.887035	12.2431	11.5496	0.369319	10.3298	12.0006
Firmicutes;Christensenellaceae;Christensenella	0	0	0	0	0	0	0	0	0	0	0	0	0.00803858	0.0780278	0.132691	0.0125628	0.150764	0.0900551
Firmicutes;Clostridiaceae.Other;	0	0	0	0	0	0	0	0	0	0	0	0	0	0	0	0	0.0105466	0
Firmicutes;Clostridiaceae;	0	0	0	0	0	0	0	0	0	0	0	0	0	0	0	0	0	0
Firmicutes;Clostridiaceae;02d06	0	0	0	0	0	0	0	0	0	0.00654622	0	0.010408	0.699414	2.87719	1.63547	0.15368	1.58176	1.39232
Firmicutes;Clostridiaceae;Clostridium	0.0728535	0.218641	0.326682	0.0234164	0.174848	0.315065	1.05505	0.658405	0.304735	0.525491	0.41921	0.73521	1.03042	6.61479	7.19442	0.836003	7.78105	7.8878
Firmicutes;Clostridiaceae;SMB53	0	0	0	0	0	0	0	0	0	0	0	0	0	0	0	0	0	0
Firmicutes;Dehalobacteriaceae.Other;	0	0	0	0	0	0	0	0	0	0	0	0	0	0	0	0	0	0
Firmicutes;Dehalobacteriaceae;	0.00645661	0	0	0.00625156	0	0	0.00245918	0	0	0	0	0	0	0	0	0	0	0
Firmicutes;Dehalobacteriaceae;Dehalobacterium	0.0132649	0.0371535	0.030722	0	0.00637918	0.0142423	0.106376	0.0183562	0.0309815	0.00477737	0.0176724	0.0418941	0.390097	0.0154741	0.0394584	0.140976	0.0378716	0.0175809
Firmicutes;Eubacteriaceae;Anaerofustis	0	0	0	0.00725268	0	0	0.00335931	0	0.0120192	0	0	0	0	0	0	0.020938	0	0
Firmicutes;Heliobacteriaceae;Heliophilum	0	0	0	0	0	0	0	0	0	0	0	0	0	0	0	0	0	0
Firmicutes;Lachnospiraceae.Other;	0.324258	0.57118	0.346299	0.268251	0.438596	0.378262	0.28179	0.608108	1.37376	0.0800188	1.02228	1.40213	0.191708	0.375802	0.311183	0.0861322	0.418096	0.29377
Firmicutes;Lachnospiraceae;	1.88614	2.54812	2.3053	0.937798	2.43964	1.97482	1.3642	5.22168	6.04719	0.359728	5.48492	4.98781	0.0832408	1.04911	0.665091	0	1.63703	0.419649
Firmicutes;Lachnospiraceae;Anaerostipes	0.00554078	0.0198106	0.0230415	0.0109727	0.0337844	0.00889205	0.0102909	0.0195757	0.0279722	0.00477737	0.0594302	0.010408	0	0.0326875	0	0	0.026986	0
Firmicutes;Lachnospiraceae;Blautia	0.00645661	0.0326764	0.0316345	0.00578168	0	0.0142857	0.00983671	0.0313674	0.024666	0	0.0230396	0.0246659	0	0	0	0	0	0
Firmicutes;Lachnospiraceae;Butyrivibrio	0.0739552	0.122253	0.202685	0.0417012	0.292491	0.15606	1.16646	2.61364	4.3496	0.186169	4.64505	2.80157	0.0516032	0.543046	0.533392	0.0903198	1.62805	0.452279
Firmicutes;Lachnospiraceae;Clostridium	0.00645661	0	0	0.00519103	0	0.00444603	0.0129454	0.0298037	0.0244509	0.00477737	0.044649	0.0971335	0	0.1171	0.0113379	0.0309789	0.100053	0
Firmicutes;Lachnospiraceae;Coprococcus	0.269889	0.468953	0.291661	0.206952	0.556162	0.511915	0.117559	1.521	1.19875	0.0257812	1.06149	1.44581	0	0.122402	0.19774	0.0154895	0.293374	0.228063
Firmicutes;Lachnospiraceae;Dorea	0.00680828	0	0	0.00519103	0.00686813	0	0.00265449	0.00662252	0	0.00477737	0	0.0120077	0	0	0	0	0	0
Firmicutes;Lachnospiraceae;Epulopiscium	0.0272331	0.0107296	0	0	0.0137363	0	0	0	0	0.00477737	0	0	0	0	0	0	0	0
Firmicutes;Lachnospiraceae;Lachnospira	0	0	0.00798467	0.0115634	0	0	0	0	0	0	0	0	0	0	0	0	0.0102838	0
Firmicutes;Lachnospiraceae;Moryella	0	0.0170812	0	0	0	0	0.134671	0.212337	0.199246	0	0.124228	0.159861	0	0.152394	0.0788525	0	0.151341	0.0554834
Firmicutes;Lachnospiraceae;Oribacterium	0	0	0	0	0	0	0.00265449	0.108414	0.0360577	0	0.0526175	0.143615	0	0.0309481	0	0	0.0127842	0.0541011
Firmicutes;Lachnospiraceae;Pseudobutyrivibrio	0.466641	0.475007	0.760392	0.0861214	0.986877	0.741759	0.287521	0.623919	2.00193	0.0791	1.83174	1.25205	0.0101999	0.148197	0.240625	0	0.655682	0.146081
Firmicutes;Lachnospiraceae;Robinsoniella	0	0	0	0	0	0.00979624	0.00201321	0	0	0	0	0	0	0	0	0	0	0
Firmicutes;Lachnospiraceae;Roseburia	0.0221631	0.0045405	0	0	0.0274725	0.00979624	0.00245918	0.00662252	0.0452828	0	0.0894944	0	0	0	0	0	0	0
Firmicutes;Lachnospiraceae;Ruminococcus	0	0	0	0	0	0	0	0	0	0	0.00492708	0	0	0	0	0	0	0
Firmicutes;Lachnospiraceae;Shuttleworthia	0.0132649	0.0665159	0.122075	0.024477	0.0733504	0.0593261	0.0853096	0.264063	0.170977	0.0240124	0.4767	0.181346	0	0.0546348	0.0205298	0	0.021909	0
Firmicutes;Lachnospiraceae;Syntrophococcus	0.0129132	0	0.00768049	0	0.00611396	0.00979624	0.00447238	0.0190501	0.00922509	0	0.0206512	0.0985584	0	0	0	0	0	0
Firmicutes;Lachnospiraceae;.Ruminococcus.	0	0	0	0	0.00611396	0	0	0	0	0	0	0	0	0	0	0	0	0
Firmicutes;Peptococcaceae;	0	0	0	0	0	0	0	0	0	0	0	0	0	0	0	0.0280523	0	0
Firmicutes;Peptococcaceae;rc4.4	0.00645661	0	0	0	0	0	0.0098449	0.00635971	0	0	0	0	0	0	0	0.0364275	0	0
Firmicutes;Peptostreptococcaceae;	0	0	0	0	0	0	0.00581849	0	0	0.00477737	0	0	0	0	0	0	0	0
Firmicutes;Peptostreptococcaceae;Clostridium	0	0	0	0.00578168	0	0	0.00245918	0	0	0.00791139	0	0	0	0	0	0	0	0
Firmicutes;Peptostreptococcaceae;.Clostridium.	0	0	0	0	0	0	0	0	0	0	0	0	0	0	0	0	0	0
Firmicutes;Ruminococcaceae.Other;	1.29427	0.50763	0.611158	1.25566	0.470825	0.415621	0.213617	0.0668369	0.575015	0.227258	0.155188	1.03266	0.675245	2.9313	5.24883	0.604381	5.09468	3.9626
Firmicutes;Ruminococcaceae;	9.75516	6.74392	5.23073	8.38052	5.50954	5.39024	4.68612	9.20329	9.00694	3.5316	6.21904	11.6828	15.1062	10.8384	8.46134	7.82181	7.35433	8.9357
Firmicutes;Ruminococcaceae;Anaerofilum	0	0	0	0	0	0	0.00335931	0	0	0	0	0	0	0	0	0	0	0
Firmicutes;Ruminococcaceae;Butyricicoccus	0.00554078	0	0	0	0	0	0	0	0	0	0	0	0	0.00791891	0	0	0	0
Firmicutes;Ruminococcaceae;Cellulosibacter	0	0	0	0	0	0	0	0	0	0	0	0	0	0.00755515	0.0205298	0	0.0102838	0
Firmicutes;Ruminococcaceae;Clostridium	0.0178898	0.0353424	0.10006	0.0109727	0.038764	0.0468488	0.371862	0.0880053	0.247554	0.0768144	0.375451	0.164063	0.105024	0.17499	0.467895	0.183971	0.510437	0.241099
Firmicutes;Ruminococcaceae;Ethanoligenens	0	0	0	0	0	0	0.042726	0.0698118	0.0495292	0.0459777	0.0305207	0	0	0	0	0	0	0
Firmicutes;Ruminococcaceae;Faecalibacterium	0.0563537	0	0.00893495	0.00519103	0	0.0195925	0	0	0	0	0	0	0	0	0	0	0	0
Firmicutes;Ruminococcaceae;Oscillospira	0.482772	0.358727	0.904151	0.646776	0.550291	0.9312	0.535163	0.465327	1.15454	0.36143	0.388195	2.19232	0.702018	2.61586	3.49347	0.841362	2.30789	4.17708
Firmicutes;Ruminococcaceae;Papillibacter	0	0	0	0	0	0	0.0263496	0	0	0.0226472	0.00492708	0	0.151515	0	0	0	0	0.0189394
Firmicutes;Ruminococcaceae;Ruminococcus	1.14543	2.55949	1.27758	1.44905	1.42519	1.6356	1.36567	3.03275	2.55307	1.22418	2.05272	2.60917	0.847433	12.0386	9.9224	1.43586	9.99977	7.94533
Firmicutes;Ruminococcaceae;Sporobacter	0	0	0	0	0	0	0.0209724	0	0.0524231	0.0336926	0.010797	0.146167	0	0	0	0	0	0
Firmicutes;Syntrophomonadaceae;Syntrophomonas	0	0	0	0	0	0	0.00537252	0.0183852	0	0	0.00586992	0.010408	0	0	0	0	0	0
Firmicutes;Veillonellaceae.Other;	0.0517287	0.150233	0.478533	0.0842306	0.0576168	0.107727	0.0424543	0.0882681	0.293364	0.0396685	0.0996868	1.30268	0.0552344	0.121357	0.0785962	0.0561046	0.155104	0.222112
Firmicutes;Veillonellaceae;	0.176806	0.417384	0.914389	0.224373	0.391267	0.394961	0.275678	2.32985	3.07106	0.160388	1.56205	2.04959	0.591762	7.25267	6.62623	0.603903	5.68562	5.01884
Firmicutes;Veillonellaceae;Anaerosinus	0	0	0	0	0	0	0	0	0	0	0	0.0231536	0	0	0	0	0	0
Firmicutes;Veillonellaceae;Anaerovibrio	0	0.124309	0.0399611	0.0342684	0.0512376	0.117567	0.0221314	0.178601	0.272204	0.0395018	0.308699	0.326487	0.13424	0.89011	0.49294	0.164057	1.32697	0.980412
Firmicutes;Veillonellaceae;Megasphaera	0.0166223	0	0	0	0	0	0	0	0	0	0	0	0	0	0	0	0	0
Firmicutes;Veillonellaceae;Mitsuokella	0	0	0	0	0	0	0.019664	0.0389177	0.071186	0	0.0496233	0.530405	0.142799	0	0	0.0821126	0	0.0189394
Firmicutes;Veillonellaceae;Phascolarctobacterium	0.0243465	0	0.00838926	0.00725268	0.0274725	0	0.00511367	0	0	0	0	0	0.151515	0	0	0	0	0
Firmicutes;Veillonellaceae;Schwartzia	0.0359922	0.0724325	0.0790723	0	0.194979	0.0504341	0.00873183	0.0657698	0.123494	0	0.218255	0.139853	0.0568768	0.196018	0.479137	0.0203915	1.27466	0.278388
Firmicutes;Veillonellaceae;Selenomonas	0.0591011	0.644687	0.158295	0.0649969	0.402341	0.60405	0.072355	1.62523	0.487797	0.0472466	1.08067	3.18031	0.244707	6.75608	1.72982	0.221801	4.94089	6.83122
Firmicutes;Veillonellaceae;Succiniclasticum	1.06174	1.05747	0.967569	0.5605	0.979953	2.04284	0.167317	3.0093	1.55309	0.0844065	1.61381	4.78183	1.12768	11.2636	4.70191	1.21042	7.58691	10.159
Firmicutes;Veillonellaceae;Succinispira	0	0	0	0	0	0	0	0	0	0	0	0	0	0	0	0	0	0
Firmicutes;.Mogibacteriaceae..Other;	0.00645661	0	0	0	0	0	0	0	0	0	0	0	0	0	0	0	0	0
Firmicutes;.Mogibacteriaceae.;	0.26668	0.249679	0.244414	0.114423	0.315696	0.300247	0.119272	0.745084	0.565767	0.041604	0.726509	0.726681	0.0357855	0.0490385	0.0207861	0	0.146583	0.0751913
Firmicutes;.Mogibacteriaceae.;Anaerovorax	0	0	0	0	0	0	0	0	0	0	0.00492708	0	0	0.0105352	0	0	0	0
Firmicutes;.Mogibacteriaceae.;Mogibacterium	0.0193698	0.0198106	0.00838926	0.00625156	0.00611396	0.041542	0.00335931	0.120505	0.0676667	0	0.0799466	0.10436	0.00803858	0	0	0	0	0
Firmicutes;Erysipelotrichaceae.Other;	0.0110816	0.00663658	0.0418239	0.0217581	0.0332282	0.0133381	0.00201321	0.00633072	0.0902322	0	0.05114	0.188534	0.0203998	0	0	0	0	0
Firmicutes;Erysipelotrichaceae;	0.0159357	0.0178137	0.0430377	0.0145054	0.01318	0	0.0551252	0.0383341	0.195076	0.0178698	0.0820451	0.0767933	0	0	0	0	0	0
Firmicutes;Erysipelotrichaceae;Anaerorhabdus	0	0	0.00768049	0	0	0	0.00201321	0	0	0	0	0	0	0	0	0	0	0
Firmicutes;Erysipelotrichaceae;Asteroleplasma	0	0	0	0	0	0	0.0100779	0	0.0187471	0.00774473	0.00492708	0	0	0	0	0	0	0
Firmicutes;Erysipelotrichaceae;Bulleidia	0.0830959	0.170101	0.197648	0.0297888	0.169105	0.181564	0.0299171	0.372535	0.476288	0	0.293678	0.530323	0.180914	0	0	0.160416	0	0
Firmicutes;Erysipelotrichaceae;L7A	0.0370605	0.0238803	0.0423289	0	0.039077	0	0.0385772	0.060769	0.0879687	0.00791139	0.0438245	0.101634	0	0	0	0	0	0
Firmicutes;Erysipelotrichaceae;RFN20	1.52084	2.01463	2.52692	1.287	2.72324	1.96683	3.87648	2.14438	5.60299	0.116845	3.9382	3.71427	0.0859189	0	0	0.0688353	0	0
Firmicutes;Erysipelotrichaceae;Sharpea	0	0	0	0	0	0	0.00245918	0.00569476	0	0	0.038236	0.010408	0	0	0	0.0125628	0	0
Firmicutes;Erysipelotrichaceae;.Eubacterium.	0	0.00663658	0	0	0	0	0.00245918	0	0.0125313	0	0.019221	0.0944584	0	0	0	0	0	0
Firmicutes;Erysipelotrichaceae;gut	0	0	0	0	0	0	0.00693156	0.0259355	0.0424886	0	0.0612756	0.0126582	0	0	0	0	0	0
Firmicutes;Erysipelotrichaceae;p.75.a5	0.0652061	0.0329613	0.0813397	0.0375113	0.044504	0.0374635	0.0545216	0.138044	0.190945	0.00774473	0.233564	0.170007	0	0	0	0	0	0
Fusobacteria;Fusobacteriaceae;Fusobacterium	0	0	0	0	0	0	0.00530898	0	0	0	0	0	0	0	0	0	0	0
Fusobacteria;Leptotrichiaceae;Leptotrichia	0	0	0	0.00725268	0	0	0	0	0	0	0	0	0	0	0	0	0	0
Gemmatimonadetes;;	0	0	0	0	0	0	0	0	0	0	0	0	0	0	0	0	0	0
Gemmatimonadetes;;	0	0	0	0	0	0	0	0	0	0	0	0	0	0	0	0	0	0
Gemmatimonadetes;;	0	0	0	0	0	0	0	0	0	0	0	0	0	0	0	0	0	0
LD1;;	0	0.0111771	0.0321395	0	0	0.0187317	0.00671862	0	0	0.0257812	0	0	0	0	0	0	0	0
Lentisphaerae;Victivallaceae.Other;	0.0912742	0	0	0.00725268	0	0.0142857	0.0133618	0.0870486	0.179671	0	0.0988777	0.0627101	0	0.134873	0	0.020938	0.0900869	0.0343932
Lentisphaerae;Victivallaceae;	0.683902	1.92892	1.94781	0.332357	1.64545	1.19589	0.305762	2.31056	1.26074	0.0892954	1.33727	0.998346	3.74403	1.5355	1.10992	1.47309	1.49637	0.645561
Lentisphaerae;Victivallaceae;Victivallis	0.0704586	0.0170812	0	0.00578168	0.0249863	0.0142857	0.0299372	0.0320034	0.111574	0.0269797	0.0623687	0.161549	0.0950832	0.175885	0.0785962	0.0877979	0.135268	0.0722958
Lentisphaerae;R4.45B;	0.268428	0.439018	0.320626	0.0968401	0.190988	0.376715	0.180406	7.76621	1.62191	0.0347244	2.38419	1.41933	0.258798	0.942897	0.1529	0.621579	0.377635	0.162351
Nitrospirae;Nitrospiraceae;	0	0	0	0	0	0	0	0	0	0	0	0	0	0	0	0	0	0
OD1;;	0	0	0	0	0	0	0	0	0	0	0	0	0.00803858	0	0	0	0	0
Planctomycetes;Pirellulaceae;	0	0	0	0.00725268	0.0315219	0	0.205698	0	0	0.06552	0	0	0	0	0	0	0	0
Planctomycetes;Pirellulaceae;planctomycete	0	0	0	0	0	0	0.690346	0	0	0.116625	0	0	0	0	0	0	0	0
Planctomycetes;;	0	0	0	0	0	0	0.00201321	0	0	0	0	0	0	0	0	0	0	0
Proteobacteria.Other.Other.Other.Other;;	0	0.0474356	0.0768049	0	0.01318	0.0130141	0.036471	0.00635971	0.0611361	0	0.0446963	0.0888883	0.193623	0.0335644	0.10883	0.313524	0.0244094	0.0168124
Proteobacteria;;	0.164789	0.0743937	0.0415197	0.174701	0.163722	0.0681747	0.178612	0.0720303	0.0497265	0.0144576	0.139009	0.119425	0.0895501	0.204003	0.198189	0.52881	0.455744	0.187153
Proteobacteria;;	0.477377	0.946321	1.37564	0.746141	0.929553	0.907441	0.136311	0.871327	0.748897	0.0586956	1.22378	0.261002	0.0905858	0.630117	0.726712	0.0513705	1.20163	0.519052
Proteobacteria;Caulobacteraceae;	0.00645661	0.00663658	0	0	0	0	0	0	0	0	0	0	0	0	0	0	0	0
Proteobacteria;Caulobacteraceae;Arthrospira	0	0	0	0	0	0	0	0	0	0	0	0	0	0	0	0	0	0
Proteobacteria;Caulobacteraceae;Brevundimonas	0	0	0	0	0	0	0	0	0.0120192	0	0	0	0	0.0256455	0.0188964	0	0.0311985	0
Proteobacteria;Caulobacteraceae;Mycoplana	0	0	0	0	0	0	0	0	0	0	0	0	0	0	0	0	0	0
Proteobacteria;Caulobacteraceae;Nitrobacteria	0	0	0	0	0	0	0	0	0	0.00791139	0	0	0	0	0	0	0	0
Proteobacteria;;	0.133222	0.15968	0.245138	0.159543	0.332858	0.291331	0.147994	0.148972	0.614366	0.0383033	0.663576	0.429358	0.0305998	0.0346463	0.0505078	0.0896054	0.0534506	0.0892866
Proteobacteria;;	0.00680828	0	0.00798467	0	0.0122279	0	0	0	0	0	0.00492708	0	0	0	0	0	0.00473395	0
Proteobacteria;;	0	0	0	0	0	0	0	0	0	0	0	0	0	0	0	0	0	0
Proteobacteria;Aurantimonadaceae;Aurantimonas	0	0.0107296	0	0	0	0	0	0	0	0	0	0	0	0	0	0	0	0
Proteobacteria;Brucellaceae.Other;	0.00645661	0	0	0.03745	0	0	0	0	0	0	0	0	0	0	0	0	0	0
Proteobacteria;Brucellaceae;Ochrobactrum	0	0	0	0	0	0	0	0	0	0	0	0	0.00924898	0	0	0.0251256	0.0308515	0.0175809
Proteobacteria;Hyphomicrobiaceae;Devosia	0	0	0	0	0	0	0	0	0	0	0	0	0	0	0	0	0	0.0197316
Proteobacteria;Methylobacteriaceae;	0	0	0.00768049	0	0	0	0	0.00569476	0	0	0	0	0	0	0.00944822	0	0.0160964	0
Proteobacteria;Methylobacteriaceae;Methylobacterium	0	0	0.0159693	0	0	0	0	0	0	0	0	0	0	0	0.0378251	0	0	0
Proteobacteria;Phyllobacteriaceae.Other;	0	0	0	0	0	0	0	0	0	0	0.00586992	0	0	0	0	0	0	0
Proteobacteria;Phyllobacteriaceae;	0	0	0	0	0	0	0	0	0	0	0	0	0	0	0	0	0.00473395	0
Proteobacteria;Phyllobacteriaceae;Aminobacter	0	0	0	0	0	0	0	0	0	0	0	0	0	0	0	0	0	0
Proteobacteria;Rhizobiaceae;	0	0	0	0	0	0	0	0	0	0	0	0	0	0	0	0	0	0
Proteobacteria;Rhizobiaceae;Agrobacterium	0	0	0	0.00725268	0	0	0	0	0.00621581	0	0.00637267	0	0	0	0.00944822	0.0203915	0.0209147	0
Proteobacteria;Rhizobiaceae;Amorphomonas	0	0	0	0	0	0	0	0	0	0	0	0	0	0	0	0	0	0
Proteobacteria;Rhizobiaceae;Shinella	0.00645661	0	0	0	0	0	0	0	0	0	0	0	0	0	0	0	0	0
Proteobacteria;Rhodobacteraceae.Other;	0	0	0	0	0	0	0	0	0	0	0	0	0	0	0	0	0	0
Proteobacteria;Rhodobacteraceae;Paracoccus	0	0	0.00798467	0	0	0.0142857	0	0.0303817	0	0	0.00637267	0	0	0.00755515	0.0567215	0	0	0.0189394
Proteobacteria;Rhodobacteraceae;Rhodobaca	0	0	0	0	0	0	0	0	0	0	0	0	0	0.0105352	0	0	0	0
Proteobacteria;Rhodobacteraceae;Rhodobacter	0	0	0	0	0	0	0	0	0	0	0	0	0	0	0	0	0	0
Proteobacteria;;	0	0	0	0	0	0	0	0	0	0	0.00492708	0	0	0	0	0	0	0
Proteobacteria;;	0	0	0	0	0	0	0	0	0	0	0	0	0	0	0.00944822	0	0	0
Proteobacteria;Acetobacteraceae;	0	0	0	0	0	0	0	0	0	0	0.00492708	0	0	0	0.0113379	0	0	0
Proteobacteria;Acetobacteraceae;Gluconobacter	0	0	0	0	0	0	0	0	0	0	0.0187336	0	0	0	0	0	0	0
Proteobacteria;Acetobacteraceae;Roseomonas	0	0	0	0	0.0122279	0	0	0	0	0	0	0	0	0	0	0	0	0
Proteobacteria;Rhodospirillaceae.Other;	0	0	0	0	0	0	0	0	0.00621581	0	0.0559085	0	0	0	0	0	0	0
Proteobacteria;Rhodospirillaceae;Constrictibacter	0	0	0	0	0	0	0.00201321	0	0	0	0	0	0	0	0	0	0	0
Proteobacteria;Rhodospirillaceae;Magnetospirillum	0	0	0	0	0	0	0.00265449	0	0	0	0	0	0	0	0	0	0	0
Proteobacteria;Rhodospirillaceae;Novispirillum	0	0	0	0	0	0	0	0	0	0	0	0	0	0	0	0	0	0
Proteobacteria;Rhodospirillaceae;Skermanella	0	0	0	0	0	0	0	0	0	0	0	0	0	0	0	0	0.0102838	0
Proteobacteria;;	0	0	0	0	0	0	0.00869411	0	0.0120192	0.00477737	0	0	0	0	0	0	0	0
Proteobacteria;;	0.160867	0.22411	0.336125	0.04005	0.371564	0.135307	0.123804	0.127548	0.552024	0.00791139	0.389142	0.113605	0	0	0.0991259	0.0628141	0.0920658	0.0189394
Proteobacteria;mitochondria.Other;	0	0	0	0	0	0	0	0	0.0279722	0	0	0.0209034	0.0160772	0	0	0.020938	0	0
Proteobacteria;mitochondria;Zea	0	0	0	0	0	0	0	0	0	0	0	0	0	0	0	0	0	0
Proteobacteria;Erythrobacteraceae;	0	0	0	0	0	0	0	0	0	0	0	0	0	0	0	0	0	0
Proteobacteria;Sphingomonadaceae.Other;	0	0	0	0	0	0	0	0	0	0	0	0	0	0	0	0	0	0
Proteobacteria;Sphingomonadaceae;	0	0	0	0	0	0	0	0.00633072	0	0	0	0	0	0	0	0	0	0
Proteobacteria;Sphingomonadaceae;Novosphingobium	0	0	0	0	0	0	0	0	0	0	0	0	0	0	0	0	0	0
Proteobacteria;Sphingomonadaceae;Sphingomonas	0	0.0152701	0.0163739	0	0	0	0	0	0.018235	0.00791139	0.00586992	0	0	0	0	0	0	0
Proteobacteria;Sphingomonadaceae;Sphingopyxis	0	0	0	0	0	0	0	0	0	0	0	0	0	0	0	0	0	0
Proteobacteria;;	0	0.0178137	0	0	0	0	0	0.00662252	0.0250627	0	0.00586992	0.0328237	0	0	0	0	0	0
Proteobacteria;;	0.00645661	0	0	0.00725268	0	0	0	0	0	0	0	0	0	0	0	0	0	0
Proteobacteria;Alcaligenaceae;Achromobacter	0	0	0	0.00625156	0	0	0	0	0	0	0	0	0	0	0	0	0	0
Proteobacteria;Alcaligenaceae;Sutterella	0.015584	0.018162	0.00893495	0.0893406	0.038588	0.0406378	0.0156257	0.03666	0.0521261	0.0202668	0.0117398	0.168706	0	0.0105352	0	0	0.00697156	0
Proteobacteria;Burkholderiaceae;Burkholderia	0	0	0	0	0	0	0	0	0	0	0	0	0	0	0	0	0	0
Proteobacteria;Comamonadaceae.Other;	0	0.00635163	0	0	0	0	0	0	0	0	0.00586992	0	0	0	0	0	0	0
Proteobacteria;Comamonadaceae;	0	0	0	0	0	0	0.00335931	0.0261983	0.018235	0	0.0392818	0.0104954	0	0	0	0	0	0
Proteobacteria;Comamonadaceae;Acidovorax	0	0	0	0	0	0	0	0	0	0	0	0	0.110988	0	0	0	0	0
Proteobacteria;Comamonadaceae;Brachymonas	0	0	0	0	0	0	0	0	0	0	0	0	0	0	0	0	0	0
Proteobacteria;Comamonadaceae;Comamonas	0	0	0.0178699	0	0	0	0	0	0	0	0	0	0	0	0	0	0	0
Proteobacteria;Comamonadaceae;Delftia	0	0	0	0.0114426	0	0	0	0	0	0.00477737	0	0	0	0	0	0	0	0
Proteobacteria;Comamonadaceae;Hydrogenophaga	0	0	0	0	0	0	0	0.013245	0	0	0	0	0	0	0	0	0	0
Proteobacteria;Comamonadaceae;Hylemonella	0	0	0.00798467	0	0.0190961	0	0	0	0	0	0	0	0	0	0	0	0	0
Proteobacteria;Comamonadaceae;Methylibium	0	0	0	0	0	0	0	0	0	0	0	0	0	0	0	0	0	0
Proteobacteria;Comamonadaceae;Schlegelella	0.00912742	0	0	0	0	0	0	0	0	0	0	0	0	0	0	0	0	0
Proteobacteria;Comamonadaceae;Variovorax	0	0	0	0	0	0	0	0.00633072	0	0.0316456	0	0	0	0	0	0	0	0
Proteobacteria;Oxalobacteraceae.Other;	0	0	0	0	0	0	0	0	0	0	0	0	0	0	0	0	0	0
Proteobacteria;Oxalobacteraceae;Massilia	0	0	0	0	0	0	0	0	0	0	0	0.0104954	0	0	0	0	0	0
Proteobacteria;Oxalobacteraceae;Ralstonia	0	0	0.00838926	0	0	0	0	0	0	0	0	0	0	0	0	0	0	0
Proteobacteria;Hydrogenophilaceae;Thiobacillus	0	0	0	0	0	0	0	0	0	0	0	0	0.018498	0	0	0	0	0
Proteobacteria;Neisseriaceae.Other;	0	0	0.00768049	0.00578168	0.0136017	0	0	0	0.00621581	0	0	0.0253165	0	0.00755515	0	0	0.00473395	0
Proteobacteria;Neisseriaceae;	0	0	0	0	0	0.0187317	0.00447238	0.00662252	0.0501253	0	0.0746978	0.020816	0	0	0	0	0.0105466	0.0189394
Proteobacteria;Neisseriaceae;Alysiella	0	0	0	0	0	0	0.00335931	0	0.00621581	0.00774473	0	0	0	0	0	0	0	0
Proteobacteria;Neisseriaceae;Bergeriella	0.00680828	0	0	0	0	0	0	0	0	0	0	0	0	0	0	0	0	0
Proteobacteria;Neisseriaceae;Chitinimonas	0	0	0	0	0	0	0	0	0	0	0	0.010408	0	0	0	0	0	0
Proteobacteria;Neisseriaceae;Kingella	0	0	0	0	0	0	0	0.00635971	0	0	0	0	0	0	0	0	0	0.0168124
Proteobacteria;Neisseriaceae;Neisseria	0	0.0045405	0	0	0	0	0	0	0	0	0.00637267	0	0	0.0105352	0	0	0	0
Proteobacteria;Rhodocyclaceae;Dechloromonas	0	0	0	0	0	0	0	0	0	0	0	0	0.00924898	0	0	0	0	0
Proteobacteria;Rhodocyclaceae;Methyloversatilis	0	0	0	0	0	0	0	0	0	0	0	0	0.00924898	0	0	0	0	0
Proteobacteria;;	0.035093	0.0234329	0.0169196	0.041822	0.0129821	0.00889205	0.013196	0	0	0	0.0197083	0.0240154	0.0927471	0.0612243	0.0332447	0.0946754	0.0511287	0.0759836
Proteobacteria;Bacteriovoracaceae;	0	0	0	0	0	0	0	0	0	0	0	0	0	0	0	0	0	0
Proteobacteria;Desulfobacteraceae.Other;	0	0	0	0	0	0	0.00265449	0.00569476	0.0245506	0	0.0142939	0	0	0	0	0	0	0
Proteobacteria;Desulfobacteraceae;Desulfococcus	0	0	0	0	0	0	0	0	0	0	0	0	0.00924898	0	0	0	0	0
Proteobacteria;Desulfobulbaceae.Other;	0	0	0	0	0	0	0	0	0	0.00654622	0	0	0	0	0	0	0	0
Proteobacteria;Desulfobulbaceae;	0	0	0	0	0	0	0	0	0	0.0130924	0	0	0	0	0	0	0	0
Proteobacteria;Desulfobulbaceae;Desulfobulbus	0.0136166	0.0136215	0.00768049	0	0	0	0	0.00662252	0.0364701	0	0.0300334	0.0360231	0.0401929	0	0	0.0203915	0.00473395	0
Proteobacteria;Desulfobulbaceae;Desulfurivibrio	0	0	0	0	0	0	0	0	0	0	0	0	0	0	0.0113379	0	0	0
Proteobacteria;;	0	0	0	0	0	0	0	0	0.00922509	0	0	0	0	0	0	0	0	0
Proteobacteria;Desulfovibrionaceae.Other;	0	0	0	0	0	0	0	0	0.00922509	0	0	0	0	0	0	0	0	0
Proteobacteria;Desulfovibrionaceae;	0	0	0	0	0	0	0.0304949	0.0189921	0.0673362	0.0144576	0.0354005	0.0619901	0.170013	0.0466272	0.0205298	0.0280523	0.0253016	0
Proteobacteria;Desulfovibrionaceae;Bilophila	0	0	0	0	0	0	0.0258825	0.177416	0.0489196	0	0.10342	0.0882887	0.0182385	0.0458997	0	0.020938	0.0185968	0.0357518
Proteobacteria;Desulfovibrionaceae;Desulfovibrio	0	0	0	0	0	0	0.113607	0.456575	0.245983	0.0256145	0.45689	0.436808	0.0367365	0.0332006	0.0767065	0.0686674	0.191207	0.135179
Proteobacteria;;	0.00645661	0.00663658	0.00798467	0	0	0	0	0	0	0	0.00586992	0	0	0	0	0.0376884	0	0
Proteobacteria;;	0	0	0	0	0	0	0	0.00633072	0	0	0	0.0126582	0	0	0	0	0	0
Proteobacteria;Desulfuromonadaceae.Other;	0	0	0	0	0	0	0	0	0	0	0	0	0.0803859	0.0105352	0.0113379	0.0772105	0.0327986	0.0394633
Proteobacteria;Desulfuromonadaceae;Geothermobacter	0	0	0	0	0	0	0	0	0	0	0	0	0	0	0	0	0	0
Proteobacteria;Desulfuromonadaceae;Pelobacter	0	0	0	0	0	0	0	0	0	0	0	0	0.00924898	0	0	0	0	0
Proteobacteria;Pelobacteraceae.Other;	0	0	0	0	0	0	0.00245918	0	0	0	0	0	0	0	0	0	0	0
Proteobacteria;Pelobacteraceae;Desulfuromonas	0	0	0	0	0	0	0	0	0	0	0	0	0	0	0	0	0	0
Proteobacteria;;	0.0123491	0.0536648	0.0326852	0.0176942	0.0311002	0.00444603	0.00978137	0.200623	0.089505	0	0.169334	0.0328237	0	0	0	0	0	0
Proteobacteria;;	0	0	0.00798467	0	0	0	0	0	0.0184502	0	0.0127453	0	0.00803858	0.00755515	0.00944822	0	0.00697156	0
Proteobacteria;;	0	0	0	0	0	0	0	0	0.00922509	0	0.00586992	0	0	0	0	0	0	0
Proteobacteria;0319.6G20;	0.0529962	0.149659	0.0658157	0.0589255	0.0913755	0.0962844	0.077532	0.197593	0.089208	0.014291	0.0918839	0.0328237	0.0673362	0.505461	0.115909	0.138217	0.308231	0.29931
Proteobacteria;Myxococcaceae.Other;	0	0	0	0	0	0	0	0	0	0	0	0	0	0.00791891	0	0	0	0
Proteobacteria;;	0	0	0	0	0	0	0	0.0126904	0.058854	0	0.00985416	0.0836314	0	0	0	0	0.0142019	0
Proteobacteria;;	0	0	0	0	0	0	0.00402641	0	0.024666	0	0	0	0	0.0313119	0	0	0.0058126	0
Proteobacteria;Campylobacteraceae;Campylobacter	0	0.0259997	0.0166154	0	0	0.0317458	0	0.031893	0.0312785	0	0.0281004	0.0126582	0	0	0	0	0	0
Proteobacteria;;	0	0	0	0	0	0	0.0538041	0.251144	0.192308	0	0.517712	0.0231536	0.0172876	0	0	0.020938	0	0
Proteobacteria;Succinivibrionaceae.Other;	0	0	0	0	0.00611396	0	0	0	0.00922509	0	0	0	0.0590382	0	0	0.0335008	0	0
Proteobacteria;Succinivibrionaceae;	0	0	0	0	0	0	0.131584	0.135075	2.05529	0	2.93842	0	0.272889	0.0116171	0.0566893	0.0659087	0.150827	0
Proteobacteria;Succinivibrionaceae;Ruminobacter	0	0	0	0	0	0	0.412203	0.342971	0.144231	0.024416	0.482986	0.010408	0.652701	0	0	0.749828	0	0
Proteobacteria;Succinivibrionaceae;Succinivibrio	0	0.0157176	0	0	0.0252515	0	0.052831	0.0569531	0.227433	0.00791139	0.372814	0.273328	0.0445156	0	0	0.148946	0	0
Proteobacteria;Alteromonadaceae;Teredinibacter	0	0	0	0	0	0	0	0	0	0	0	0	0	0	0	0	0	0
Proteobacteria;.Chromatiaceae.;Rheinheimera	0	0	0	0	0	0	0	0	0	0	0	0.0126582	0	0	0	0	0	0
Proteobacteria;Cardiobacteriaceae;Suttonella	0	0	0	0	0	0	0	0	0.0240385	0	0.0093668	0.0120077	0	0	0	0	0	0
Proteobacteria;Enterobacteriaceae.Other;	0	0	0	0	0	0	0	0	0	0	0	0	0.0277469	0	0	0.182069	0	0
Proteobacteria;Enterobacteriaceae;Citrobacter	0	0	0	0	0	0	0	0	0	0	0	0	0	0	0	0.0203915	0	0
Proteobacteria;Enterobacteriaceae;Cronobacter	0	0	0	0	0	0	0	0	0	0	0	0	0	0	0	0	0	0
Proteobacteria;Enterobacteriaceae;Enterobacter	0	0	0	0	0	0	0	0	0	0	0	0	0.00924898	0	0	0.295134	0	0
Proteobacteria;Enterobacteriaceae;Erwinia	0	0	0	0	0	0	0	0	0	0	0	0.0126582	0	0	0	0	0	0
Proteobacteria;Enterobacteriaceae;Escherichia	0	0	0	0	0	0	0	0	0.00922509	0.00654622	0	0.0360231	0	0	0	0	0	0
Proteobacteria;Enterobacteriaceae;Klebsiella	0	0	0	0	0	0	0	0.0127194	0.0120192	0	0.0122426	0	0.0277469	0	0	0.239434	0.0163592	0
Proteobacteria;Enterobacteriaceae;Pantoea	0	0	0	0	0	0	0	0	0	0	0	0.010408	0	0	0	0.282051	0	0
Proteobacteria;Enterobacteriaceae;Serratia	0	0	0	0	0	0	0	0	0	0	0.024148	0	0	0	0.0283768	0	0	0
Proteobacteria;Methylococcaceae;Methylomonas	0	0	0	0	0	0	0	0	0	0	0	0	0.130697	0	0	0.0837521	0	0
Proteobacteria;Pasteurellaceae.Other;	0	0	0	0	0	0	0	0	0.018235	0	0	0.0231536	0	0	0	0	0	0
Proteobacteria;Pasteurellaceae;	0	0	0	0	0	0	0	0.00662252	0	0	0	0	0	0	0	0	0	0
Proteobacteria;Pasteurellaceae;Bibersteinia	0	0	0	0	0	0	0	0.0190211	0	0	0	0	0.0101999	0	0	0	0	0
Proteobacteria;Moraxellaceae;Acinetobacter	0	0	0	0	0	0	0	0.0129532	0	0	0.0250909	0.0345108	0.00924898	0	0.200078	0.387623	0.0672331	0.0533326
Proteobacteria;Moraxellaceae;Enhydrobacter	0	0	0	0	0	0	0	0	0	0	0	0	0	0.00791891	0	0	0.0105466	0
Proteobacteria;Moraxellaceae;Moraxella	0	0	0	0	0	0	0	0.0377271	0	0	0.0093668	0	0	0.0443046	0	0	0	0.0197316
Proteobacteria;Moraxellaceae;Psychrobacter	0	0	0	0	0	0	0	0	0	0	0	0	0	0	0.0283768	0	0	0
Proteobacteria;Pseudomonadaceae.Other;	0	0	0	0	0	0	0	0	0	0	0	0	0	0	0.0188964	0	0	0
Proteobacteria;Pseudomonadaceae;Pseudomonas	0	0	0	0	0	0	0	0	0.0120192	0	0	0	0.00924898	0.0606649	0.292895	0.286785	0.0499737	0
Proteobacteria;Pseudomonadaceae;Serpens	0	0	0	0	0	0	0	0	0	0	0	0	0.00924898	0	0	0	0	0
Proteobacteria;Xanthomonadaceae.Other;	0	0	0	0	0	0	0	0	0	0	0	0.0240154	0	0	0	0	0	0
Proteobacteria;Xanthomonadaceae;Luteimonas	0	0.0132732	0	0	0	0	0.00537252	0.0621222	0.0120192	0.00791139	0.0127453	0	0.0194489	0.194125	0.00944822	0	0	0
Proteobacteria;Xanthomonadaceae;Lysobacter	0	0	0	0	0	0	0	0	0	0	0.0117398	0	0	0	0	0	0	0
Proteobacteria;Xanthomonadaceae;Pseudofulvimonas	0	0	0	0	0	0	0	0	0	0	0	0	0	0	0	0	0	0
Proteobacteria;Xanthomonadaceae;Pseudoxanthomonas	0	0	0	0	0	0	0	0.0316536	0.0120192	0	0	0	0	0.0105352	0.0378251	0	0.00473395	0
Proteobacteria;Xanthomonadaceae;Stenotrophomonas	0	0.00663658	0	0.00725268	0.00680087	0.00444603	0	0	0	0.0350578	0.00637267	0	0	0	0	0	0.0102838	0
Proteobacteria;Xanthomonadaceae;Thermomonas	0	0	0	0	0	0	0	0	0.0120192	0	0	0	0	0	0	0	0	0
Proteobacteria;;	0	0	0	0	0	0	0.00847298	0.00633072	0.00922509	0	0.0127453	0.0120077	0	0	0.0224194	0.0125628	0	0
SR1;;	0.0166223	0.0793183	0	0.0125031	0.0188723	0.112927	0.0567043	0	0	0	0	0	0	0	0	0	0	0
Spirochaetes.Other.Other.Other.Other;;	0	0	0	0	0	0	0	0	0	0	0	0.0120077	0	0	0	0	0	0
Spirochaetes;;	0	0.0045405	0	0	0	0	0.0865194	0.451892	0.213349	0	0.124793	0.176478	0.0478873	0.038867	0	0.0125628	0	0.0175809
Spirochaetes;;	0	0	0	0	0	0	0.0091778	0	0.0154409	0	0.00492708	0.0313114	0	0	0	0	0	0
Spirochaetes;;	0	0	0	0	0	0	0.0060138	0	0	0	0	0	0	0	0	0	0	0
Spirochaetes;;	0	0.0132732	0	0	0.0200482	0.0142857	0.015341	0.0506803	0	0.00654622	0.0789103	0.0329111	0	0	0	0	0	0
Spirochaetes;Sphaerochaetaceae.Other;	0	0	0	0	0	0	0.0113863	0.013245	0.0310791	0	0.0250909	0	0	0	0	0	0	0
Spirochaetes;Sphaerochaetaceae;Sphaerochaeta	0.0247114	0.0783009	0.162542	0.0425816	0.118777	0.0133381	2.38808	2.19794	4.38699	0.961589	3.61149	0.784002	1.22336	0.396285	1.01909	1.01493	0.7836	0.131669
Spirochaetes;Sphaerochaetaceae;wall.less	0	0.0199097	0.015361	0	0	0.052199	0.00265449	0.0190791	0	0.00955475	0.0495134	0.010408	0	0	0	0	0	0
Spirochaetes;Spirochaetaceae.Other;	0.0200732	0.0217843	0.0236498	0	0.00611396	0.0186883	0.0132042	0.00569476	0.0560442	0.0144576	0.00985416	0.0358118	0	0	0	0.0203915	0.0058126	0
Spirochaetes;Spirochaetaceae;	0.0204248	0.0178137	0.00768049	0.00519103	0.00611396	0.0142423	0.0078317	0.288634	0.182862	0.00955475	0.151951	0.0860385	0.0286979	0.0413245	0.0658813	0.0280523	0.0578375	0.0189394
Spirochaetes;Spirochaetaceae;Spirochaeta	0	0	0	0	0	0	0	0	0	0	0	0.0225031	0	0	0	0	0	0
Spirochaetes;Spirochaetaceae;Treponema	0.104572	0.390757	0.350439	0.0479528	0.499999	0.125187	1.09771	1.79532	1.89684	2.94562	3.10904	1.0549	0.244363	1.94177	2.79981	0.0925321	5.04309	1.55819
Synergistetes;;	0	0	0	0	0	0	0	0	0	0	0	0	0	0	0	0.0154895	0	0
Synergistetes;;	0	0.00635163	0	0	0.0510334	0.00444603	0	0	0	0	0	0	0	0	0	0	0	0
Synergistetes;Dethiosulfovibrionaceae.Other;	0	0	0.00768049	0	0	0	0	0	0	0	0	0	0	0	0	0	0	0
Synergistetes;Dethiosulfovibrionaceae;Pyramidobacter	0.00680828	0.0045405	0.0479458	0	0.0191375	0.00979624	0.0118581	0.0487145	0.0961511	0	0.0398875	0.0484701	0.0203998	0.114423	0.0205298	0.020938	0.0661504	0
Synergistetes;Dethiosulfovibrionaceae;TG5	0.00645661	0.0152701	0.0319764	0.00519103	0.0191375	0	0.0169082	0.0261983	0.0647729	0	0.0588872	0.0253165	0	0.0645587	0.0429492	0	0.109309	0.0197316
Synergistetes;Synergistaceae;	0.00912742	0	0.0310261	0	0.01318	0	0	0	0.0187471	0.00791139	0	0	0	0	0	0	0.0116252	0
Synergistetes;Synergistaceae;Synergistes	0	0	0	0	0	0	0	0	0	0	0	0	0	0	0	0	0.0278862	0
TM7;;	0	0	0	0	0	0	0	0	0	0	0	0	0	0	0	0	0	0
TM7;;	0	0	0	0	0.00637918	0	0	0	0	0	0	0	0	0	0	0	0	0
TM7;;	0	0	0	0	0	0	0	0	0	0	0	0	0	0	0	0	0	0
TM7;F16;	0.361043	0.359339	0.629561	0.21658	0.658845	0.452896	0	0	0	0	0	0	0.0571363	0	0	0.0622676	0	0
TM7;;	0	0	0	0	0	0	0	0	0	0	0	0	0	0	0	0	0	0
Tenericutes.Other.Other.Other.Other;;	0	0	0.0169196	0.00578168	0	0	0.00530898	0	0.00621581	0	0	0	0	0	0	0	0	0
Tenericutes;;	0.00680828	0.0219067	0.0160698	0.0182254	0.0183419	0.0571429	0.033094	0.0195757	0.00621581	0.00654622	0.0270392	0.0894515	0	0	0	0	0	0
Tenericutes;;	0	0	0	0	0	0	0.00939893	0.00662252	0.00922509	0	0.021594	0	0	0	0	0	0	0
Tenericutes;;	0.00645661	0	0	0	0	0	0.0124359	0	0.00621581	0	0	0.044057	0	0	0	0	0	0
Tenericutes;;	0.00645661	0.0214592	0.080797	0.00519103	0.00680087	0.0526534	0.00603962	0.00635971	0.0342877	0	0.0166669	0.0937593	0	0	0	0	0	0
Tenericutes;Anaeroplasmataceae.Other;	0.0197215	0.0415315	0.0163739	0.0254781	0.00611396	0.0602738	0.0102273	0.0987831	0.159257	0	0.0549432	0.120588	0	0	0	0	0	0
Tenericutes;Anaeroplasmataceae;	0	0	0.0167785	0.00578168	0.0199809	0	0.319105	0.11002	0.335454	0.0154895	0.230506	0.502602	0	0	0	0	0	0
Tenericutes;Anaeroplasmataceae;Anaeroplasma	0.0714369	0.177804	0.622642	0.117483	0.415718	0.457035	0.33287	0.321264	1.98178	0.0237342	1.50638	1.46129	0.0160772	0	0	0	0	0
Tenericutes;Anaeroplasmataceae;gut	0	0	0	0.00578168	0	0	0.0093354	0	0.0498262	0	0.0206666	0.280751	0	0	0	0	0	0
Tenericutes;Mycoplasmataceae;	0	0.0107296	0.0431788	0	0.0266511	0	0.0172989	0.0392095	0.112483	0	0.0388974	0	0	0	0	0	0	0
Tenericutes;Mycoplasmataceae;Mycoplasma	0	0	0	0	0	0	0	0	0.00621581	0	0	0	0	0	0	0	0	0
Tenericutes;;	0.204497	0.615992	1.34599	0.210442	1.00853	0.888199	1.15761	0.0123173	0.0743768	0.665283	0.0295306	0.010408	0	0	0	0	0	0
Tenericutes;;	0.0490579	0.0329613	0.0496048	0.0286669	0.0637088	0	0.0896407	0.214455	0.15135	0.0335259	0.118908	0.091226	0	0	0	0	0	0
Verrucomicrobia;;	0.00645661	0.0708706	0.222718	0.00625156	0.0462776	0.0187317	0.0253259	0.05057	0.154493	0.00774473	0.105675	0.123399	0.018498	0.0894861	0.145086	0.0617211	0.201371	0.120761
Verrucomicrobia;.Cerasicoccaceae.;	0	0	0	0	0	0	0.0132725	0.00635971	0	0	0.0093668	0	0	0.00755515	0	0.0203915	0	0
Verrucomicrobia;;	0.0200732	0.145646	0.458279	0	0.128676	0.401389	0.045623	0.269256	0.978188	0	0.270113	0.863475	0	0	0	0	0	0
Verrucomicrobia;;	0	0	0	0	0.00611396	0	0	0	0	0	0	0	0.00924898	0	0	0.0154895	0.0142019	0.0168124
Verrucomicrobia;;	0	0.009081	0	0	0.00686813	0	0.0179955	0	0	0	0	0	0.11989	0.472176	0.271435	0.162224	0.229779	0.525504
Verrucomicrobia;RFP12;	0	0.206606	0.0326852	0	0.196354	0.0133381	3.67236	0	0	0.297639	0.00492708	0	7.07962	0	0	8.6873	0	0
Verrucomicrobia;WCHB1.25;	0	0.0111771	0	0	0	0	0	0	0	0	0	0	0.579575	0.0849717	0.0537745	0.163175	0.107972	0.107481
Verrucomicrobia;Ellin517;	0	0	0	0	0	0	0	0	0	0	0	0	0	0	0	0	0	0
Verrucomicrobia;R4.41B;	0	0	0	0	0	0	0.0204547	0.0247159	0.00922509	0	0.0754218	0.0463072	0	0	0.0188964	0.0154895	0.0413981	0
WPS.2;;	0.0966367	0.0990298	0.0492002	0.00519103	0.019294	0.0601869	0.0248035	0.430813	0.156478	0.0113236	0.0640356	0.146727	0.0172876	1.1375	0.384559	0.0335008	0.554287	0.4483
WS6;;	0	0	0	0	0	0	0	0	0	0	0	0	0.00803858	0	0	0	0	0
.Thermi.;Deinococcaceae;Deinococcus	0	0.0132732	0	0	0	0	0.00537252	0.018648	0	0.00774473	0	0.0120077	0.0101999	0	0	0	0	0
.Thermi.;Thermaceae;Thermus	0	0	0.00838926	0	0	0	0	0	0	0	0	0	0	0	0	0	0	0
