# Supplementary material for: Bacterial Diversity Dynamics Associated with Different Diets and Different Primer Pairs in the Rumen of Kankrej Cattle
Source: PLoS One. 2014 Nov 3;9(11):e111710. doi: 10.1371/journal.pone.0111710 (PMC4218807; doi:10.1371/journal.pone.0111710)
Supplement: Table S4 — Mean values of bacterial phyla in the solid fraction presented for each dietary treatment retrieved by each primer pair in the rumen of Kankrej cattle. Primer pair (P1: targeting V1–V3 region; P2: targeting V4–V5 region and P3: targeting V6–V8 region), treatment: (DK1: 50% dry forage: 50% concentrate; DK2: 75% dry forage: 25% concentrate and DK3: 100% dry forage; GK1: 50% green forage: 50% concentrate; GK2: 75% green forage: 25% concentrate; GK3: 100% green forage). (XLSX) [file pone.0111710.s007.xlsx]

## Sheet: Sheet1
	P1						P2						P3
	DK1	DK2	DK3	GK1	GK2	GK3	DK1	DK2	DK3	GK1	GK2	GK3	DK1	DK2	DK3	GK1	GK2	GK3
Unclassified.Other.Other.Other.Other.Other;;	0	0	0	0	0	0	0	0	0	0	0.00628456	0	0.376848	0	0	0.269185	0	0
Archaea.Other.Other.Other.Other.Other;;	0	0	0	0	0	0	0	0	0	0	0	0	0.173793	0	0	0.0655881	0	0
Archaea.p;;	0	0	0	0	0	0	0	0	0	0	0	0	0	0	0	0	0	0
Archaea.p;Methanobacteriaceae;	0	0	0	0	0	0	0.00383671	0	0	0	0	0	0	0	0	0	0	0
Archaea.p;Methanobacteriaceae;Methanobrevibacter	0	0	0	0	0	0	0.0263764	0	0	0.00669703	0.00628456	0	0	0	0	0	0	0
Archaea.p;Methanocorpusculaceae;	0	0	0	0	0	0	0	0	0	0	0	0	0	0	0	0	0	0
Archaea.p;Methanomicrobiaceae;Methanoplanus	0	0	0	0	0	0	0	0	0	0	0	0	0	0	0	0	0	0
Archaea.p;.Methanomassiliicoccaceae.;vadinCA11	0	0	0	0	0	0	0.0108296	0	0	0	0	0	0.0380132	0	0	0.14116	0	0
Bacteria.Other.Other.Other.Other.Other;;	0.253058	0.105804	0.202306	0.294263	0.0285714	0.289582	0.0818396	0	0.107182	0.107102	0.0538326	0.395208	1.15494	0.0105519	0	0.980348	0.126668	0.0788375
Bacteria.p;;	0.00390259	0	0	0	0	0	0.00357449	0	0	0	0	0	0	0	0	0	0	0
Bacteria.p;;	0.00142596	0	0	0	0	0	0	0	0	0	0	0.0116604	0	0	0	0	0	0
Bacteria.p;;	0.00522684	0	0	0	0	0	0	0	0	0	0.012444	0	0	0	0	0	0	0
Bacteria.p;;	0	0	0	0	0	0	0	0	0	0	0	0	0	0.0260824	0	0	0	0
Bacteria.p;Actinomycetaceae;	0	0	0	0	0	0	0.00383671	0	0	0	0.0125691	0	0	0	0	0	0	0
Bacteria.p;Actinomycetaceae;Trueperella	0	0	0	0	0	0	0	0	0	0	5.87248	0.0260365	0	0	0	0	0	0
Bacteria.p;Bogoriellaceae;Georgenia	0	0	0	0	0	0	0	0.00890948	0	0	0	0	0	0	0	0	0	0
Bacteria.p;Brevibacteriaceae;Brevibacterium	0	0	0	0	0	0	0	0	0	0	0	0	0	0	0	0	0	0
Bacteria.p;Cellulomonadaceae;Cellulomonas	0	0	0	0	0	0	0	0	0	0	0.00623752	0	0	0	0	0	0	0
Bacteria.p;Corynebacteriaceae;Corynebacterium	0	0.0331389	0	0	0	0	0	0.00619886	0	0	0	0	0	0	0	0.0109314	0	0
Bacteria.p;Dermabacteraceae;	0	0	0	0	0	0	0	0	0	0	0	0	0	0	0	0	0	0
Bacteria.p;Dermabacteraceae;Brachybacterium	0	0	0	0	0	0	0	0	0	0	0	0	0	0	0	0	0	0
Bacteria.p;Glycomycetaceae;Glycomyces	0	0	0	0	0	0	0	0	0	0	0	0	0	0	0	0	0.00589762	0
Bacteria.p;Intrasporangiaceae.Other;	0.0104537	0.0270082	0	0	0	0	0	0	0	0	0	0	0	0	0	0	0	0
Bacteria.p;Intrasporangiaceae;	0.0352637	0.0671515	0.00576834	0	0	0	0	0.145212	0	0	0	0	0	0.0130412	0	0	0	0
Bacteria.p;Intrasporangiaceae;Serinicoccus	0	0	0	0	0	0	0.00315617	0.185043	0	0.0074985	0	0	0.00863558	0.0391236	0	0	0	0
Bacteria.p;Intrasporangiaceae;Tetrasphaera	0	0.0128037	0	0	0	0	0	0	0	0	0	0	0	0	0	0	0	0
Bacteria.p;Jonesiaceae;	0	0	0	0	0	0	0	0.0185966	0	0	0	0	0	0	0	0	0	0
Bacteria.p;Jonesiaceae;Jonesia	0.00285193	0	0	0	0	0	0	0	0	0	0	0	0	0	0	0	0	0
Bacteria.p;Kineosporiaceae;Quadrisphaera	0.00675452	0	0.0166445	0	0	0	0	0	0	0	0	0	0	0	0	0	0	0
Bacteria.p;Microbacteriaceae.Other;	0	0	0.0166445	0	0	0	0	0	0	0	0	0	0	0	0	0	0	0
Bacteria.p;Microbacteriaceae;	0	0	0	0	0	0	0	0	0	0	0	0	0	0	0	0	0	0
Bacteria.p;Microbacteriaceae;Agrococcus	0	0	0	0	0	0	0	0	0	0	0	0	0	0	0	0	0	0
Bacteria.p;Microbacteriaceae;Microbacterium	0	0.0129694	0	0	0	0	0	0.0389517	0	0	0	0	0.0126711	0	0	0	0	0
Bacteria.p;Micrococcaceae;	0	0	0.0115367	0	0	0	0	0	0	0	0	0	0	0	0	0	0	0
Bacteria.p;Micrococcaceae;Micrococcus	0	0.00617589	0	0	0	0	0	0	0	0	0	0	0	0	0	0	0	0
Bacteria.p;Micrococcaceae;Rothia	0	0	0	0	0	0	0	0	0	0	0.00623752	0	0	0	0	0	0	0
Bacteria.p;Nocardiaceae;Rhodococcus	0	0	0	0	0	0	0	0	0	0	0	0	0	0	0	0	0	0
Bacteria.p;Nocardioidaceae;	0	0	0	0	0	0	0	0.0123977	0.055269	0	0	0	0	0	0	0	0	0
Bacteria.p;Nocardioidaceae;Propionicimonas	0	0.0123518	0	0	0	0	0	0	0	0	0	0	0	0	0	0	0	0
Bacteria.p;Propionibacteriaceae;	0	0	0	0	0	0	0	0	0	0	0	0	0	0	0	0	0	0
Bacteria.p;Propionibacteriaceae;Tessaracoccus	0	0.013587	0	0	0	0	0	0.0415973	0	0	0	0	0	0	0	0	0	0
Bacteria.p;Sanguibacteraceae;	0	0.00662778	0	0	0	0	0	0	0	0	0	0	0	0	0	0	0	0
Bacteria.p;Sanguibacteraceae;Sanguibacter	0	0	0	0	0	0	0	0.00619886	0	0	0	0	0	0	0	0	0	0
Bacteria.p;Streptomycetaceae;Streptomyces	0	0	0	0	0	0	0	0	0	0	0	0	0	0	0	0	0	0
Bacteria.p;Coriobacteriaceae.Other;	0	0	0.0213062	0.0272736	0.0109254	0.0374987	0.00693065	0.0869224	0.100267	0.0100442	0.17918	0.247317	0	0.140964	0.0671475	0.0932836	0.0872279	0.0649934
Bacteria.p;Coriobacteriaceae;	0.0660471	0.048187	0.242969	0.0543623	0.0463142	0.0733477	0.0314654	1.44895	0.818699	0.0451323	1.16303	0.226843	0.213081	1.87511	0.485396	0.362086	1.49316	0.449383
Bacteria.p;Coriobacteriaceae;Adlercreutzia	0.0148333	0.063446	0.0563322	0.00690608	0.0178396	0.0191646	0	0.259001	0.0672964	0	0.107428	0.0116604	0.0228585	0.0105519	0.135873	0	0.115785	0.0419093
Bacteria.p;Coriobacteriaceae;Atopobium	0.00538097	0	0	0	0	0	0.00383671	0.057585	0.0467763	0	0.121246	0.0583022	0.0172712	0.392425	0.0310756	0.0109314	0.527781	0.0828582
Bacteria.p;Coriobacteriaceae;Eggerthella	0.0082329	0.00662778	0.0166445	0	0	0.0183929	0	0	0	0	0.00754831	0.0143761	0	0	0	0	0	0
Bacteria.p;Coriobacteriaceae;Enterococcus	0	0	0	0	0	0	0	0.00707814	0.018423	0.00779788	0.00623752	0.0287522	0	0	0	0.0367107	0	0
Bacteria.p;Coriobacteriaceae;Slackia	0	0	0	0	0	0	0	0	0	0	0	0	0	0.0602274	0	0	0.0414437	0
Bacteria.p;;	0	0	0	0	0	0	0	0	0	0	0	0	0	0	0	0	0	0
Bacteria.p;;	0	0	0	0	0	0	0	0	0	0	0	0	0.0137293	0.0211037	0.0566893	0	0.0438032	0
Bacteria.p;;	0	0.0424781	0.0332889	0.00690608	0.0197484	0.0558678	0.070254	0.0885065	0.0348205	0.0141955	0.0376133	0.122487	0.0401297	0.0682899	0.128146	0.0109314	0.0291378	0.0550309
Bacteria.p;;	0.00390259	0	0	0	0	0	0	0	0	0	0	0	0	0	0	0	0	0
Bacteria.p;;	0.0848696	0.0123518	0.0375348	0.104009	0.0441151	0.0469691	0.00693065	0	0.0186707	0.0468738	0	0.0399515	0.073189	0	0	0	0	0
Bacteria.p;;	0.603124	0.433835	0.405467	0.530558	0.336497	0.315647	0.601001	0	0	0.396692	0.00623752	0.0543276	0.844613	0	0	0.869619	0.00589762	0
Bacteria.p;;	14.7124	9.8468	13.3469	9.84709	11.2288	9.97478	5.80492	0.93961	0.809713	6.39647	1.26076	0.217105	4.80842	0	0	4.6514	0.0055139	0
Bacteria.p;BS11;	10.1243	7.75788	6.19922	7.92316	6.97122	3.82987	7.29313	2.62614	1.14255	6.47265	2.36846	1.26398	8.83195	0.0788417	0	6.96392	0.165206	0.0369281
Bacteria.p;Bacteroidaceae.Other;	0	0	0	0	0	0	0	0	0	0.0311915	0	0	0	0	0	0.0109314	0	0
Bacteria.p;Bacteroidaceae;	0.0170887	0.0432312	0	0.0610834	0	0	0.181211	0	0	0.672488	0	0	0.0431779	0	0	0.348972	0	0
Bacteria.p;Bacteroidaceae;5.7N15	0.0269688	0.0765961	0	0.168464	0	0	0.34251	0	0	1.52821	0	0	0.712196	0	0	3.71999	0	0
Bacteria.p;Bacteroidaceae;BF311	0.699966	0.669904	0.928238	0.595113	0.785213	1.18797	0.74175	0	0.0140528	0.776468	0.00623752	0	0.480028	0	0	0.263704	0	0
Bacteria.p;Bacteroidaceae;Bacteroides	0.0107619	0.00617589	0	0.00690608	0	0	0.131863	0	0	0.688215	0	0	0	0	0	0.0367107	0	0
Bacteria.p;Marinilabiaceae.Other;	0	0	0	0	0	0.00878117	0	0	0	0	0	0	0	0	0	0	0	0
Bacteria.p;Porphyromonadaceae.Other;	0	0	0	0	0	0	0.00315617	0	0	0.0074985	0	0	0	0	0	0	0	0
Bacteria.p;Porphyromonadaceae;Paludibacter	0.0114077	0	0	0.0215455	0.0109254	0	0.033941	0	0	0.118104	0	0	0.0292811	0	0	0	0	0
Bacteria.p;Porphyromonadaceae;Parabacteroides	0	0	0	0	0	0	0	0	0	0.0167412	0	0	0	0	0	0	0	0
Bacteria.p;Porphyromonadaceae;Porphyromonas	0	0	0	0	0	0.00878117	0	0	0	0	0	0	0	0.0130412	0	0	0	0
Bacteria.p;Prevotellaceae.Other;	0.163384	0.0282585	0.281528	0.145004	0.23355	0.111536	0.00315617	0	0	0.0074985	0	0	0.048508	0	0	0	0	0
Bacteria.p;Prevotellaceae;	0.190708	0.0974286	0.103992	0.173014	0.00891981	0.0567221	4.81416	0.013277	0	3.88573	0.0138329	0	19.1547	0	0	13.4743	0.0110278	0
Bacteria.p;Prevotellaceae;Prevotella	21.3316	18.1652	12.2975	25.6131	16.0283	17.1268	22.9898	0.026554	0.0186707	25.6479	0.0627387	0	22.2251	0.252056	0.168401	21.463	0.492909	0.0741028
Bacteria.p;RF16;	0.0745745	0.166041	0.0552256	0.0542682	0.103844	0.285464	0.777272	0	0	0.98842	0	0	1.11255	0	0	1.99984	0	0
Bacteria.p;Rikenellaceae.Other;	0	0.00617589	0	0	0	0	0	0	0	0	0	0	0	0	0	0.047259	0	0
Bacteria.p;Rikenellaceae;	0.0330251	0.0750145	0	0.0418939	0	0	0.0596991	0	0	0.183784	0	0	0.195196	0	0	0.735591	0	0
Bacteria.p;Rikenellaceae;Alistipes	0	0	0	0	0	0	0.0134246	0	0	0.0074985	0	0	0.0181619	0	0	0	0	0
Bacteria.p;Rikenellaceae;Blvii28	0	0	0	0	0	0	0	0	0	0	0	0	0.0506842	0	0	0	0	0
Bacteria.p;Rikenellaceae;PW3	0	0	0	0	0	0	0.00357449	0	0	0	0	0	0	0	0	0	0	0
Bacteria.p;S24.7;	7.40743	3.66723	3.91827	6.11589	5.78866	3.66099	3.48352	0	0	3.79288	0.0213341	0	2.90517	0.0130412	0	2.38366	0.0452623	0
Bacteria.p;SB.1;	0	0	0	0	0	0	0	0	0	0	0	0	0	0	0	0	0	0
Bacteria.p;.Barnesiellaceae.;	0	0	0	0.00699692	0	0	0	0	0	0.0074985	0	0	0	0	0	0	0	0
Bacteria.p;.Barnesiellaceae.;Barnesiella	0	0	0.00576834	0	0	0	0.00315617	0	0	0	0	0	0	0	0	0	0	0
Bacteria.p;.Odoribacteraceae.;Odoribacter	0	0	0	0.00600384	0	0	0	0	0	0	0	0	0	0	0	0.0367107	0	0
Bacteria.p;.Paraprevotellaceae..Other;	0.050361	0.0420111	0.0339194	0.0745449	0.0306738	0.027174	0.0372717	0	0	0.014997	0	0	0.153263	0	0.0246305	0.228994	0	0
Bacteria.p;.Paraprevotellaceae.;	0.794636	0.397954	0.463241	0.284462	0.862325	0.232316	1.60868	0	0	1.41636	0	0	1.21893	0	0	0.301649	0.0110278	0
Bacteria.p;.Paraprevotellaceae.;CF231	0.757906	0.657025	0.601475	0.408011	0.970804	0.581825	1.26912	0	0	1.29082	0.0187126	0	1.34494	0.0105519	0	1.4364	0.0178198	0
Bacteria.p;.Paraprevotellaceae.;Paraprevotella	0	0	0	0	0	0	0	0	0	0	0	0	0.0137293	0	0	0	0	0
Bacteria.p;.Paraprevotellaceae.;YRC22	1.54615	0.881119	0.680052	2.34699	1.02381	0.460387	1.26958	0.017819	0	1.9081	0.00754831	0	2.05245	1.21656	0.0283447	1.3508	0.017704	0.0181028
Bacteria.p;.Paraprevotellaceae.;.Prevotella.	0.0226909	0.0146715	0.0441349	0.0420788	0	0.0898558	0.0305849	0	0	0.0554312	0	0	0.0943303	0	0	0.233209	0	0
Bacteria.p;p.2534.18B5;	0.0269049	0	0	0.0840538	0	0	0.0134246	0	0	0.0456864	0	0	0.0333166	0	0	0.187184	0	0
Bacteria.p;;	0.00538097	0	0	0.00699692	0	0	0	0	0	0	0	0	0	0	0	0	0	0
Bacteria.p;Cyclobacteriaceae;	0	0.0475543	0	0	0	0	0	0.0185966	0	0	0	0	0	0	0	0	0	0
Bacteria.p;Cytophagaceae;	0.00522684	0	0	0	0	0.00955292	0	0	0.018423	0	0	0	0	0	0	0	0	0
Bacteria.p;Cytophagaceae;Adhaeribacter	0	0	0	0	0	0	0	0	0	0	0	0	0	0	0	0	0	0
Bacteria.p;Cytophagaceae;Pontibacter	0	0.0203804	0	0	0	0	0	0.043392	0	0	0	0	0	0	0	0	0	0
Bacteria.p;Cytophagaceae;Siphonobacter	0	0	0	0	0	0	0	0	0	0	0	0	0	0	0	0	0	0
Bacteria.p;Flavobacteriaceae.Other;	0	0	0	0	0	0	0	0	0	0	0	0	0	0	0	0.0109314	0	0
Bacteria.p;Flavobacteriaceae;	0	0	0	0	0	0	0	0	0	0.00779788	0	0	0.060449	0	0	0	0	0
Bacteria.p;Flavobacteriaceae;Flavobacterium	0	0	0	0	0	0	0	0	0	0.0074985	0	0	0	0	0	0	0	0
Bacteria.p;.Weeksellaceae..Other;	0	0	0	0	0	0	0.00714899	0.0796698	0	0	0	0	0	0	0	0	0	0
Bacteria.p;.Weeksellaceae.;	0	0.0308794	0.0166143	0	0	0	0.0107235	0	0	0	0	0	0	0	0	0	0	0
Bacteria.p;.Weeksellaceae.;Chryseobacterium	0	0	0.0104603	0	0	0	0.0140796	0.0185966	0	0.00669703	0.0125691	0	0	0	0	0.0109314	0	0
Bacteria.p;.Weeksellaceae.;Cloacibacterium	0	0	0	0	0	0	0	0	0	0	0	0	0	0	0	0	0	0
Bacteria.p;.Weeksellaceae.;Elizabethkingia	0	0	0	0	0	0	0.00357449	0	0	0	0	0	0	0	0	0	0	0
Bacteria.p;.Weeksellaceae.;Wautersiella	0	0	0	0	0	0	0	0	0	0.0100442	0	0	0	0	0	0	0	0
Bacteria.p;.Weeksellaceae.;Weeksella	0	0	0	0	0	0	0	0	0	0	0	0	0.0259067	0	0	0	0	0
Bacteria.p;Sphingobacteriaceae.Other;	0	0.00617589	0	0	0	0	0.00357449	0	0	0	0	0	0	0	0	0	0	0
Bacteria.p;Sphingobacteriaceae;	0	0	0	0	0	0	0	0.0203551	0	0	0	0	0	0	0	0	0	0
Bacteria.p;Sphingobacteriaceae;Olivibacter	0	0	0	0	0	0	0	0	0	0	0	0	0	0	0	0	0	0
Bacteria.p;Sphingobacteriaceae;Pedobacter	0.00142596	0	0	0.00690608	0	0	0.00335615	0	0	0	0	0	0	0	0	0	0	0
Bacteria.p;Sphingobacteriaceae;Sphingobacterium	0	0	0	0.00690608	0	0	0.0143418	0.0513494	0	0.021694	0	0.0127877	0	0	0	0.0109314	0	0
Bacteria.p;Rhodothermaceae;Rubricoccus	0.0321317	0.0278066	0	0	0	0.00878117	0.0166175	0	0	0	0	0	0	0	0	0	0	0
Bacteria.p;Chitinophagaceae;	0	0	0	0	0	0	0.014298	0.0123977	0	0	0	0	0	0	0	0	0	0
Bacteria.p;;	0	0	0	0	0	0	0.00335615	0.0159876	0	0.00779788	0	0.0399515	0	0	0	0	0	0
Bacteria.p;;	0	0	0	0	0	0	0	0	0	0	0	0	0.0259067	0	0	0.0218627	0	0
Bacteria.p;Anaerolinaceae;SHD.231	0.0198883	0.0457016	0.0866365	0.0260956	0.0948276	0.00955292	0.030686	0	0	0	0	0	0.124502	0	0	0.0109314	0	0
Bacteria.p;Ardenscatenaceae;Ardenscatena	0	0	0	0	0	0	0	0	0	0	0	0	0	0	0	0	0	0
Bacteria.p;A4b;	0	0	0.0166445	0	0	0	0	0	0	0	0	0	0	0	0.0943396	0	0	0
Bacteria.p;;	0	0	0	0	0	0	0	0.00707814	0	0	0	0	0	0	0	0	0	0
Bacteria.p;Dehalococcoidaceae;Dehalococcoides	0	0	0	0	0	0	0	0	0.0140528	0	0	0	0	0	0	0	0	0
Bacteria.p;;	0	0	0	0	0	0.00955292	0	0	0	0	0	0	0	0	0	0	0	0
Bacteria.p;;	0	0.00679348	0.00576834	0	0	0	0	0	0	0	0	0	0	0	0	0	0	0
Bacteria.p;;	0	0.00617589	0	0	0	0	0	0.0407103	0	0	0.00754831	0	0	0	0	0	0	0
Bacteria.p;;	0	0	0	0	0	0	0	0	0	0	0	0	0	0	0	0	0	0
Bacteria.p;;	0.0156805	0.116589	0	0.0355394	0.0327761	0.00955292	0.0136613	0.017819	0	0.0325397	0.0376133	0	0	0	0	0	0	0
Bacteria.p;;	0	0	0	0	0	0.0549786	0	0	0	0.0542858	0	0	0.00509373	0	0.0169033	0.0109314	0.0118175	0.023084
Bacteria.p;;	0	0	0	0	0	0	0	0	0	0	0.00754831	0	0	0	0	0	0	0
Bacteria.p;;	0	0	0	0	0	0	0	0	0	0	0	0	0	0	0	0	0	0
Bacteria.p;;	0	0	0	0	0	0	0	0	0	0	0	0	0	0	0	0	0	0
Bacteria.p;Elusimicrobiaceae.Other;	0	0	0	0	0	0	0	0	0	0	0	0	0	0	0	0	0	0
Bacteria.p;Elusimicrobiaceae;	0	0	0	0	0	0	0.00315617	0.0212344	0.0281057	0.029994	0.0289295	0.0143761	0	0	0	0.0367107	0.00589762	0
Bacteria.p;Elusimicrobiaceae;Elusimicrobium	0	0	0	0	0	0	0	0	0	0	0	0	0.0126711	0	0	0.0109314	0	0
Bacteria.p;;	0.00522684	0.0863572	0.021692	0.00699692	0.0356792	0	0.0331983	0.0702221	0.036846	0.0573782	0.139089	0	0.0253421	0.057738	0.0246305	0.0575731	0.175778	0
Bacteria.p;;	0	0	0	0	0	0	0	0	0	0	0	0	0	0	0	0	0	0
Bacteria.p;;	0	0	0	0	0	0	0	0	0	0	0	0	0	0	0	0	0	0
Bacteria.p;;	0	0.00617589	0	0	0	0.026096	0	0.0477962	0.0348205	0	0.012444	0.0116604	0	0	0	0	0	0
Bacteria.p;;	0	0.00617589	0.0104603	0	0	0	0	0.0338066	0	0.00669703	0.012475	0	0	0.297619	0	0	0	0
Bacteria.p;Fibrobacteraceae.Other;	0	0	0	0	0	0	0	0	0	0	0	0	0	0	0	0	0	0
Bacteria.p;Fibrobacteraceae;	0	0.00617589	0	0	0	0	0	0	0	0	0	0	0	0	0	0	0	0
Bacteria.p;Fibrobacteraceae;Fibrobacter	0.194848	1.56416	0.605628	0.113917	0.808613	0.100357	0.457738	8.89908	1.04486	0.217514	2.57823	0.257096	1.27677	0	0	2.73879	0.00589762	0
Bacteria.p;;	0.137673	0.0189796	0.0213062	0.048933	0	0.0287175	0.036235	0	0.0281057	0.0529275	0.14451	0.141838	0.0166101	0.0105519	0.0388029	0.0466418	0.0118175	0.0785995
Bacteria.p;;	0	0	0	0	0	0.0263435	0	0	0	0	0	0	0	0	0	0	0	0
Bacteria.p;;	0	0	0	0	0	0	0	0	0	0	0	0	0.0792866	0	0	0.0109314	0	0
Bacteria.p;Bacillaceae;Bacillus	0	0	0	0.00600384	0	0	0	0	0	0	0.0150966	0	0.0819377	0	0	0	0	0
Bacteria.p;Bacillaceae;Terribacillus	0	0	0	0	0	0	0	0	0	0	0	0	0	0	0	0	0	0
Bacteria.p;Paenibacillaceae;Brevibacillus	0	0	0	0	0	0	0	0	0	0	0	0	0	0	0	0	0	0
Bacteria.p;Paenibacillaceae;Paenibacillus	0	0	0	0	0	0	0.00315617	0	0	0	0	0	0	0	0	0	0	0
Bacteria.p;Planococcaceae;	0	0	0	0	0	0	0	0	0	0	0	0	0	0	0	0	0	0
Bacteria.p;Planococcaceae;Chryseomicrobium	0	0	0	0	0	0	0	0	0	0	0	0	0	0	0	0	0	0
Bacteria.p;Planococcaceae;Lysinibacillus	0	0	0	0	0	0	0	0	0	0	0	0	0	0	0	0	0	0
Bacteria.p;Planococcaceae;Planococcus	0	0	0	0	0	0	0	0	0	0	0	0	0	0	0	0	0	0
Bacteria.p;Staphylococcaceae;Macrococcus	0	0	0	0	0	0	0	0	0	0	0.00623752	0	0	0	0	0	0	0
Bacteria.p;Staphylococcaceae;Staphylococcus	0	0	0	0	0	0	0	0	0	0	0.00628456	0.0210615	0	0	0	0	0	0
Bacteria.p;.Exiguobacteraceae.;	0	0	0	0	0	0	0	0.00619886	0	0	0	0	0	0	0	0	0	0
Bacteria.p;.Exiguobacteraceae.;Exiguobacterium	0	0.0134213	0	0	0	0	0	0	0	0	0	0	0	0	0	0	0	0
Bacteria.p;;	0.00522684	0	0	0	0	0	0	0	0	0	0	0	0	0	0	0	0	0
Bacteria.p;Gemellaceae;	0	0	0	0	0	0	0	0	0	0	0.00623752	0	0	0	0	0	0	0
Bacteria.p;;	0	0	0	0	0	0	0	0	0	0	0	0	0	0	0	0	0	0
Bacteria.p;Aerococcaceae;	0	0	0.00576834	0	0	0	0	0	0	0	0	0	0	0.0105519	0	0	0	0
Bacteria.p;Aerococcaceae;Facklamia	0	0	0	0	0	0	0	0.00619886	0	0	0	0	0	0	0	0	0	0
Bacteria.p;Carnobacteriaceae;Trichococcus	0	0	0	0	0	0.00878117	0	0	0	0	0	0	0	0	0	0	0	0
Bacteria.p;Enterococcaceae;Enterococcus	0	0	0.0224128	0.00699692	0	0.0708324	0	0	0	0	0	0	0	0	0	0	0	0
Bacteria.p;Lactobacillaceae;Lactobacillus	0	0	0	0	0	0	0	0	0	0	0	0	0	0	0	0	0	0
Bacteria.p;Leuconostocaceae;	0	0	0	0	0	0	0	0	0	0.00779788	0	0	0	0	0	0	0	0
Bacteria.p;Leuconostocaceae;Weissella	0	0	0	0.00690608	0	0	0	0	0	0	0	0	0	0	0	0	0	0
Bacteria.p;Streptococcaceae;Lactococcus	0	0	0	0	0	0	0	0	0	0	0	0.0143761	0	0	0.0943396	0	0	0
Bacteria.p;Streptococcaceae;Streptococcus	0.0255921	0.00617589	0.0437492	0.00718184	0.0265658	0.00869868	0.00383671	0.0486755	0	0.0100442	0.0502765	0.0143761	0.0355296	0.0316556	0	0	0.0665327	0
Bacteria.p;Turicibacteraceae;Turicibacter	0	0	0	0	0	0	0	0	0	0	0	0	0	0	0	0	0	0
Bacteria.p;;	0.0745245	0	0.0332889	0.0131857	0	0.00961169	0	0	0.0161499	0	0.00628456	0.0287522	0.00797448	0.0130412	0.0141723	0	0.00589762	0.0366902
Bacteria.p;;	1.33824	1.52228	1.90024	1.89745	1.39051	1.41515	1.19216	1.38515	2.7195	0.620574	1.82021	4.7008	1.37219	4.4132	12.4793	0.854602	6.13181	13.5299
Bacteria.p;;	9.50097	12.895	20.9496	8.61713	14.8293	20.7573	8.33582	21.0553	32.1749	7.00737	22.5619	30.3297	4.94095	4.27452	12.0861	4.03005	6.19992	13.0416
Bacteria.p;Christensenellaceae.Other;	0	0	0	0.00699692	0	0	0.0180225	0.0267284	0.0161499	0.0133941	0	0.0143761	0	0.0130412	0.0310756	0	0.0238221	0
Bacteria.p;Christensenellaceae;	1.8531	1.99956	2.83525	2.35734	3.23918	2.74019	1.62036	1.80222	3.01661	1.54832	3.48654	2.53747	1.62333	13.9481	16.8361	2.22413	19.2995	18.4135
Bacteria.p;Christensenellaceae;Christensenella	0	0	0	0	0	0	0	0	0	0	0	0	0.0152812	0.718616	0.352589	0.0437254	0.868984	0.185502
Bacteria.p;Clostridiaceae.Other;	0.00522684	0	0	0	0	0	0.00315617	0	0.0465287	0	0	0	0	0	0	0	0.00589762	0
Bacteria.p;Clostridiaceae;	0	0	0	0	0	0	0.00315617	0	0.0186707	0	0	0.0127877	0	0	0	0	0	0
Bacteria.p;Clostridiaceae;02d06	0	0.0191453	0	0.00699692	0	0	0.00671231	0	0.0486257	0.0219934	0.00628456	0.118517	0.228104	1.46033	0.6675	0.0581903	1.06239	0.29109
Bacteria.p;Clostridiaceae;Clostridium	0.39837	1.32243	1.92837	0.30433	0.759342	1.16628	4.4414	1.20585	1.59893	3.64027	1.05357	1.52161	1.69603	14.2558	23.1992	0.954887	14.7649	22.3705
Bacteria.p;Clostridiaceae;SMB53	0.00142596	0	0	0.0138122	0	0	0	0	0	0	0	0	0	0	0	0	0	0
Bacteria.p;Dehalobacteriaceae.Other;	0	0	0	0	0	0	0	0	0	0	0	0	0.00509373	0	0	0	0	0
Bacteria.p;Dehalobacteriaceae;	0.00285193	0.00679348	0.0166445	0.0209908	0.00882301	0	0.0163991	0.0477962	0.0877448	0	0.00623752	0	0	0	0.0169033	0	0	0
Bacteria.p;Dehalobacteriaceae;Dehalobacterium	0.0520168	0.0591228	0.0638379	0.0597238	0.14547	0.037475	0.0384583	0.0638488	0.412718	0.0376338	0.101081	0.20778	1.0503	0	0	0.726225	0.0405493	0
Bacteria.p;Eubacteriaceae;Anaerofustis	0.0182589	0.0208474	0.0162286	0.00718184	0.0707777	0.00878117	0.0623591	0.0390534	0.0739396	0.0502264	0.0838825	0.0127877	0	0	0	0	0	0
Bacteria.p;Heliobacteriaceae;Heliophilum	0	0	0	0	0	0	0.0153468	0	0	0	0	0	0	0	0	0	0	0
Bacteria.p;Lachnospiraceae.Other;	0.834667	1.19695	1.31753	1.18365	0.860249	1.14073	0.76006	1.773	2.68834	0.353661	1.52498	2.10391	0.212439	0.570779	0.125585	0.34514	0.342142	0.134591
Bacteria.p;Lachnospiraceae;	6.02374	8.79996	4.99189	6.45875	7.29948	6.37844	4.27633	12.5516	11.0928	2.3225	12.7268	13.7707	0.460316	2.6231	0.407531	0.0913675	2.22518	0.736929
Bacteria.p;Lachnospiraceae;Anaerostipes	0.0399073	0.00617589	0.0556415	0.0480827	0.017646	0.0384468	0.0657966	0.05765	0.145358	0.0889164	0.125003	0	0	0.0105519	0	0.0655881	0.0484227	0
Bacteria.p;Lachnospiraceae;Blautia	0.0978641	0.0457167	0.161706	0.0907131	0.173408	0.0619925	0.0144041	0.0850833	0.140988	0.0395361	0.381415	0.18024	0	0	0	0	0.00590877	0
Bacteria.p;Lachnospiraceae;Butyrivibrio	0.416222	0.588954	0.272654	0.327025	0.808639	0.39571	2.93576	6.59228	4.36322	0.697651	4.79747	3.85188	0.216286	1.19183	0.169085	0.134093	0.730326	0.292306
Bacteria.p;Lachnospiraceae;Clostridium	0.0235956	0.00804376	0	0	0	0	0.0175602	0.057585	0	0.0100442	0.00623752	0.0493574	0	0	0.045248	0	0.018703	0.0181028
Bacteria.p;Lachnospiraceae;Coprococcus	0.508993	1.13246	0.444534	0.530402	0.278053	0.446822	0.185179	1.1814	1.08461	0.117216	0.969804	1.12179	0.00863558	0.126028	0.239559	0	0.139793	0.023084
Bacteria.p;Lachnospiraceae;Dorea	0.00665281	0.0203955	0	0.00600384	0	0	0.0338788	0	0	0.0233936	0	0.0210615	0.00797448	0	0	0.189036	0	0
Bacteria.p;Lachnospiraceae;Epulopiscium	0.0994642	0.013587	0.010846	0.207998	0	0	0.00631233	0	0	0	0	0	0	0	0	0	0	0
Bacteria.p;Lachnospiraceae;Lachnospira	0.00522684	0	0	0.00690608	0	0	0	0	0	0	0	0	0	0	0	0	0	0
Bacteria.p;Lachnospiraceae;Moryella	0.00390259	0	0	0.0120077	0	0	0.159748	0.474942	0.507956	0.075725	0.479654	0.363321	0.0257393	0.173214	0.122684	0	0.212583	0.0376506
Bacteria.p;Lachnospiraceae;Oribacterium	0	0	0.0104603	0	0	0	0.023592	0.426748	0	0.0178421	0.0477361	0.0127877	0	0.0211037	0	0	0.0412833	0
Bacteria.p;Lachnospiraceae;Pseudobutyrivibrio	0.329523	0.661935	0.198446	0.153134	0.841775	0.222158	0.280055	0.513678	0.387924	0.0074985	0.630438	0.395918	0.0305623	0.355357	0.042517	0	0.129271	0
Bacteria.p;Lachnospiraceae;Robinsoniella	0	0	0	0	0	0	0	0	0	0	0	0.0143761	0	0	0	0	0	0
Bacteria.p;Lachnospiraceae;Roseburia	0.0159888	0.00662778	0	0	0.0265658	0	0.00631233	0.00619886	0	0.0267881	0.00623752	0	0	0	0	0	0	0
Bacteria.p;Lachnospiraceae;Ruminococcus	0	0	0	0	0	0	0.00693065	0	0	0	0	0.0143761	0	0	0	0	0	0
Bacteria.p;Lachnospiraceae;Shuttleworthia	0.119807	0.0397667	0.0166445	0.0359092	0.017646	0.00878117	0.0236542	0.157922	0.036846	0.0447883	0.0662766	0.0947402	0	0.112392	0	0	0	0
Bacteria.p;Lachnospiraceae;Syntrophococcus	0.0296666	0.0538507	0.153875	0.0546381	0.0394968	0.036727	0.0110296	0.0275061	0.0322997	0	0.0511799	0	0	0	0	0	0	0
Bacteria.p;Lachnospiraceae;.Ruminococcus.	0.0484676	0.0129694	0	0	0	0.00869868	0	0	0	0	0	0	0	0	0	0	0	0
Bacteria.p;Peptococcaceae;	0	0	0	0	0	0	0.00383671	0	0	0.00669703	0	0	0	0	0	0	0	0
Bacteria.p;Peptococcaceae;rc4.4	0	0	0	0	0	0	0.00335615	0	0	0.0234382	0	0	0	0	0	0.047259	0	0
Bacteria.p;Peptostreptococcaceae;	0	0	0	0.00600384	0	0	0.00335615	0	0	0	0.012475	0	0	0	0	0	0.0117952	0
Bacteria.p;Peptostreptococcaceae;Clostridium	0	0.0185277	0	0.00690608	0	0	0.0134246	0	0	0	0	0	0	0	0	0	0	0
Bacteria.p;Peptostreptococcaceae;.Clostridium.	0	0	0	0	0	0	0	0	0	0	0	0	0.00797448	0	0	0	0	0
Bacteria.p;Ruminococcaceae.Other;	0.504676	0.283473	0.549936	0.401949	0.521614	0.613243	0.438589	0.108956	0.446655	0.445248	0.146683	0.931655	0.921614	0.85054	1.76095	0.502914	1.27064	2.3282
Bacteria.p;Ruminococcaceae;	10.0508	11.8719	11.5929	11.6302	9.57617	10.7371	13.0596	8.64945	13.116	17.9212	9.38215	14.3183	5.1343	8.07294	8.47474	7.69785	7.40419	5.73122
Bacteria.p;Ruminococcaceae;Anaerofilum	0	0	0	0	0	0	0	0	0	0.0444889	0	0	0	0	0	0	0	0
Bacteria.p;Ruminococcaceae;Butyricicoccus	0	0	0	0	0	0	0.00315617	0	0	0	0	0	0.00509373	0	0	0	0	0
Bacteria.p;Ruminococcaceae;Cellulosibacter	0	0	0	0	0	0	0	0	0	0	0	0	0	0	0.0141723	0	0.0110278	0
Bacteria.p;Ruminococcaceae;Clostridium	0.0579103	0.0626929	0.138632	0.0531843	0.13012	0.141366	0.242467	0.0505068	0.111033	0.0245391	0.104966	0.0287522	0.234598	0.0130412	0.175829	0.215198	0.135024	0.106665
Bacteria.p;Ruminococcaceae;Ethanoligenens	0	0	0	0	0	0	0.0562159	0.0681436	0.0161499	0.0074985	0.0249661	0.0116604	0	0	0	0	0	0
Bacteria.p;Ruminococcaceae;Faecalibacterium	0.0148857	0	0.0281812	0.0131857	0	0.00955292	0	0	0	0	0	0	0	0	0	0	0	0
Bacteria.p;Ruminococcaceae;Oscillospira	0.367891	0.440507	0.147986	0.729486	0.128501	0.374724	0.394476	0.331744	0.253531	0.744572	0.20982	0.22676	0.571946	1.20514	1.01257	0.842137	1.10154	0.672133
Bacteria.p;Ruminococcaceae;Papillibacter	0	0	0	0	0	0	0.0110296	0	0	0.0302934	0	0	0.0126711	0	0	0	0	0
Bacteria.p;Ruminococcaceae;Ruminococcus	1.88388	3.13922	2.641	1.49809	2.78937	1.64615	1.84123	2.71156	3.2257	1.21417	3.89262	2.31345	1.60166	10.5313	6.80332	1.59201	11.717	3.91131
Bacteria.p;Ruminococcaceae;Sporobacter	0.00285193	0	0	0.00690608	0	0.00878117	0.0410462	0.0539951	0.0721618	0.0100442	0.0187596	0.111498	0	0	0	0	0	0
Bacteria.p;Syntrophomonadaceae;Syntrophomonas	0	0	0	0	0	0	0.0128247	0.0185966	0.0161499	0	0.0249191	0.0210615	0.00509373	0	0	0	0	0
Bacteria.p;Veillonellaceae.Other;	0.0335723	0.0587463	0.0266888	0.067548	0.0109254	0.0828769	0.0136613	0.00890948	0.144275	0.0267854	0.0250442	0.557371	0.105909	0.344805	0.0738916	0.0765195	0.0564171	0.108617
Bacteria.p;Veillonellaceae;	0.310135	0.564086	0.18106	0.335028	0.424517	0.211905	0.344702	3.78156	0.506048	0.233048	2.42039	0.8842	0.528089	8.01282	1.16895	1.01008	3.86288	1.36181
Bacteria.p;Veillonellaceae;Anaerosinus	0	0	0	0	0	0	0	0	0	0	0	0	0.0239234	0	0	0.0367107	0	0
Bacteria.p;Veillonellaceae;Anaerovibrio	0.0229121	0.317697	0.010846	0.177065	0.105243	0.111442	0.0380461	0.4368	0.0370936	0.149842	0.164258	0.122487	0.0992089	0.889501	0	0.25969	0.574502	0.203367
Bacteria.p;Veillonellaceae;Megasphaera	0	0	0	0	0	0	0	0	0	0	0	0	0	0	0	0	0	0
Bacteria.p;Veillonellaceae;Mitsuokella	0	0	0	0	0	0	0	0	0	0.00669703	0.00628456	0.0755991	0.00797448	0	0	0.0734214	0	0
Bacteria.p;Veillonellaceae;Phascolarctobacterium	0.00965887	0.0129694	0	0.0482676	0.00882301	0	0.00966849	0	0	0.0559333	0	0	0.0223649	0	0	0.0466418	0	0
Bacteria.p;Veillonellaceae;Schwartzia	0.0136139	0.0461686	0.0271047	0.0267221	0.210292	0.0827006	0.00673066	0.0415973	0.0508988	0	0.0691173	0.0532003	0.056031	0	0.104967	0	0.275503	0.0743494
Bacteria.p;Veillonellaceae;Selenomonas	0.0319922	0.455013	0.0270746	0.0651887	0.0743753	0.140253	0.048439	1.18905	0.123061	0.0567794	0.126313	0.366212	0.150153	3.15725	0.152777	0.551557	0.363773	0.616504
Bacteria.p;Veillonellaceae;Succiniclasticum	2.25266	1.97823	2.89403	3.40538	3.33888	5.37376	0.741797	5.94548	7.59259	0.503354	5.86125	8.32094	2.07817	14.75	10.886	2.35545	14.433	12.6554
Bacteria.p;Veillonellaceae;Succinispira	0.00390259	0	0	0.00600384	0	0	0	0	0	0	0	0	0	0	0	0	0	0
Bacteria.p;.Mogibacteriaceae..Other;	0	0	0	0	0	0	0	0	0	0	0	0	0	0	0	0	0	0
Bacteria.p;.Mogibacteriaceae.;	0.872642	0.624022	1.23352	0.918949	0.729029	1.24498	0.583866	1.27414	2.24499	0.549001	1.83607	1.53164	0.0381397	0.147132	0.0338066	0.0437254	0.254245	0.148336
Bacteria.p;.Mogibacteriaceae.;Anaerovorax	0	0	0	0	0	0	0	0	0	0	0	0	0	0	0	0	0	0
Bacteria.p;.Mogibacteriaceae.;Mogibacterium	0.0444821	0.0815217	0.0383364	0.175338	0.161568	0.0933078	0.0705814	0.299339	0.0467763	0.0711162	0.489813	0.192906	0.00863558	0	0	0.0109314	0	0
Bacteria.p;Erysipelotrichaceae.Other;	0.0538485	0	0.0104603	0.00600384	0	0.0174799	0	0	0.0324758	0	0	0.0233209	0.0126711	0	0	0.0218627	0	0
Bacteria.p;Erysipelotrichaceae;	0	0	0	0.00718184	0.0109254	0	0.0105674	0	0.0140528	0.0242397	0	0	0	0	0	0.0109314	0	0
Bacteria.p;Erysipelotrichaceae;Anaerorhabdus	0	0	0	0	0	0	0.0250214	0	0.0465287	0.0200884	0.00628456	0.0127877	0	0	0	0	0	0
Bacteria.p;Erysipelotrichaceae;Asteroleplasma	0	0	0	0	0	0	0	0	0	0	0.00754831	0	0	0	0	0	0	0
Bacteria.p;Erysipelotrichaceae;Bulleidia	0.12256	0.205853	0.20904	0.260005	0.470224	0.279426	0.0476829	0.546495	0.480509	0	0.969775	0.303491	0.326653	0	0	0.737455	0	0
Bacteria.p;Erysipelotrichaceae;L7A	0.0884475	0.0966452	0.235424	0.135534	0.190042	0.281384	0.180105	0.294652	0.478931	0.127693	0.275571	0.301444	0.018823	0	0	0.0109314	0	0
Bacteria.p;Erysipelotrichaceae;RFN20	0.25643	0.440959	0.289573	0.325583	0.524033	0.286024	0.109395	0.139216	0.289705	0.0275896	0.436589	0.111832	0.0452234	0	0	0	0	0
Bacteria.p;Erysipelotrichaceae;Sharpea	0.0161575	0.021465	0.00576834	0.020994	0.0198452	0.0453194	0.0443707	0.217948	0.195917	0.0219934	0.0200704	0.0338492	0.0239168	0	0	0.047259	0	0
Bacteria.p;Erysipelotrichaceae;.Eubacterium.	0	0.00617589	0	0	0.0463142	0	0	0	0	0	0.0702559	0.0143761	0	0	0	0	0	0
Bacteria.p;Erysipelotrichaceae;gut	0.0107619	0	0	0	0	0	0	0	0	0.0167412	0	0	0	0	0	0	0	0
Bacteria.p;Erysipelotrichaceae;p.75.a5	0.0888017	0.15866	0.152098	0.0532751	0.287693	0.162562	0.207779	0.218849	0.339074	0.00779788	0.314649	0.341342	0.0818112	0	0	0.0437254	0	0
Bacteria.p;Fusobacteriaceae;Fusobacterium	0.00780518	0.0142196	0	0	0	0	0	0	0	0	0	0	0	0	0	0	0	0
Bacteria.p;Leptotrichiaceae;Leptotrichia	0	0	0	0	0	0	0	0	0	0	0	0	0	0	0	0	0	0
Bacteria.p;;	0	0	0	0	0	0	0	0	0.018423	0	0	0	0	0	0	0	0	0
Bacteria.p;;	0	0	0	0	0	0	0	0	0	0	0.012444	0	0	0	0	0	0	0
Bacteria.p;;	0.00390259	0	0	0	0	0	0	0.00707814	0	0	0	0	0	0	0	0	0	0
Bacteria.p;;	0.00142596	0.0402638	0.0386113	0.0180115	0.0198452	0.0810509	0.0159808	0	0	0.0361889	0	0	0	0	0	0	0	0
Bacteria.p;Victivallaceae.Other;	0	0	0	0	0	0	0	0	0.0186707	0	0	0	0.00863558	0	0	0.0932836	0.0114227	0
Bacteria.p;Victivallaceae;	0.0775337	0.206606	0.103006	0.173307	0.11257	0.0725409	0.0170358	0.0872635	0.018423	0	0.111626	0.0338492	0.20321	0	0	0.628077	0.0118175	0
Bacteria.p;Victivallaceae;Victivallis	0	0.00617589	0	0	0	0	0.00383671	0.00890948	0	0	0	0.0143761	0	0.0105519	0	0	0.017704	0
Bacteria.p;R4.45B;	0.0164134	0.0874569	0.114157	0.0370161	0.0285714	0.063701	0.0168614	1.3513	0.283639	0.00669703	0.787258	0.167163	0.146388	0.0602274	0.0169033	0.292101	0.0724527	0.0564759
Bacteria.p;Nitrospiraceae;	0	0	0	0	0	0	0	0	0	0	0	0	0.0509372	0	0	0.0466418	0	0
Bacteria.p;;	0	0	0	0	0	0	0	0	0	0	0	0	0	0	0	0	0	0
Bacteria.p;Pirellulaceae;	0	0.0134213	0.0104603	0	0.0218508	0.00961169	0.278101	0	0	0.264587	0	0	0	0	0	0	0	0
Bacteria.p;Pirellulaceae;planctomycete	0	0	0	0	0	0	0.00673066	0	0	0	0	0	0	0	0	0	0	0
Bacteria.p;;	0	0	0	0	0	0	0	0	0	0	0	0	0	0	0	0	0	0
Bacteria.p;;	0.00522684	0.00617589	0.0530727	0	0	0.00955292	0.0295326	0.00619886	0.018423	0	0.06888	0.0143761	0.173275	0.0105519	0	0.263087	0	0
Bacteria.p;;	0.00390259	0.0132556	0	0.00699692	0.0684554	0	0	0	0	0.0100442	0.00628456	0.0143761	0	0	0	0	0.0165417	0
Bacteria.p;;	0.00522684	0.130854	0.060689	0.0249176	0.141626	0.0558091	0	0.031096	0.0702642	0	0.121608	0.0260365	0	0	0.0141723	0	0.0283369	0.0185874
Bacteria.p;Caulobacteraceae;	0.00522684	0.0387424	0	0	0	0.0192234	0	0.0247954	0	0	0	0	0	0	0	0	0	0
Bacteria.p;Caulobacteraceae;Arthrospira	0	0.00679348	0	0	0	0	0	0	0	0	0	0	0	0	0	0	0	0
Bacteria.p;Caulobacteraceae;Brevundimonas	0.00285193	0.0339674	0	0.0180115	0	0.00869868	0	0	0	0	0	0.0260365	0.00797448	0.10433	0	0	0.0173091	0
Bacteria.p;Caulobacteraceae;Mycoplana	0	0	0	0	0	0	0	0.0736376	0	0	0.012475	0.0116604	0	0	0	0	0	0
Bacteria.p;Caulobacteraceae;Nitrobacteria	0	0	0	0	0	0	0	0	0	0	0	0	0	0	0	0	0	0
Bacteria.p;;	0.00680694	0.0123518	0.00576834	0	0.00882301	0.0183104	0	0	0.0186707	0	0.00754831	0.0210615	0	0	0	0	0	0
Bacteria.p;;	0	0	0	0	0	0	0	0	0	0.0074985	0	0	0	0.0130412	0	0	0	0
Bacteria.p;;	0	0	0.0166445	0	0	0	0	0	0	0	0.00628456	0	0	0	0	0	0	0
Bacteria.p;Aurantimonadaceae;Aurantimonas	0	0	0	0	0	0	0	0	0	0	0	0	0	0	0	0	0	0
Bacteria.p;Brucellaceae.Other;	0.00780518	0	0	0.0140879	0	0	0	0	0	0	0	0	0	0	0	0	0	0
Bacteria.p;Brucellaceae;Ochrobactrum	0	0	0	0	0	0	0	0	0	0	0	0	0	0	0	0.0109314	0	0
Bacteria.p;Hyphomicrobiaceae;Devosia	0.00142596	0.0259387	0.0166445	0	0	0	0	0	0	0	0.00623752	0	0	0	0	0	0	0
Bacteria.p;Methylobacteriaceae;	0	0	0	0	0	0	0	0	0	0	0	0	0	0	0	0	0	0
Bacteria.p;Methylobacteriaceae;Methylobacterium	0	0	0	0	0	0.00878117	0	0	0	0	0	0	0	0	0	0	0	0
Bacteria.p;Phyllobacteriaceae.Other;	0	0	0	0	0	0	0	0	0	0	0	0	0	0	0	0	0	0
Bacteria.p;Phyllobacteriaceae;	0	0	0	0	0	0	0	0.0247954	0	0	0	0	0.0172712	0.349784	0	0	0	0
Bacteria.p;Phyllobacteriaceae;Aminobacter	0	0	0.0166445	0	0	0	0.00335615	0.0655057	0	0	0.00623752	0	0	0	0	0	0	0
Bacteria.p;Rhizobiaceae;	0	0.0202147	0	0	0	0	0	0	0	0	0	0	0	0	0	0	0	0
Bacteria.p;Rhizobiaceae;Agrobacterium	0	0	0	0	0	0	0	0	0	0	0	0	0	0	0	0	0.0118175	0
Bacteria.p;Rhizobiaceae;Amorphomonas	0.00142596	0	0	0	0	0	0	0	0	0	0	0	0	0	0	0	0	0
Bacteria.p;Rhizobiaceae;Shinella	0	0	0	0	0	0	0	0	0	0	0	0	0	0.0130412	0	0	0	0
Bacteria.p;Rhodobacteraceae.Other;	0	0	0	0	0	0	0	0.013277	0.0140528	0	0	0	0.00509373	0	0	0	0	0
Bacteria.p;Rhodobacteraceae;Paracoccus	0.0133056	0.0457016	0.0166445	0	0	0	0.00357449	0.455111	0.0161499	0	0.00623752	0.0210615	0	0.0887991	0	0	0	0.0188253
Bacteria.p;Rhodobacteraceae;Rhodobaca	0	0	0	0	0	0	0	0	0	0	0	0	0	0	0	0	0.0055139	0
Bacteria.p;Rhodobacteraceae;Rhodobacter	0	0	0	0	0	0	0	0	0	0	0	0	0.00863558	0	0	0	0	0
Bacteria.p;;	0	0	0	0	0	0	0	0	0	0	0	0	0	0	0	0	0	0
Bacteria.p;;	0	0	0	0	0	0	0	0	0	0	0	0	0	0	0	0	0	0
Bacteria.p;Acetobacteraceae;	0	0	0	0	0	0	0	0	0	0	0	0	0	0	0	0	0	0
Bacteria.p;Acetobacteraceae;Gluconobacter	0	0	0	0	0	0	0	0	0	0	0	0	0	0	0	0	0	0
Bacteria.p;Acetobacteraceae;Roseomonas	0	0	0	0.00600384	0	0	0	0	0	0	0	0	0	0	0	0	0	0
Bacteria.p;Rhodospirillaceae.Other;	0	0	0	0	0	0	0	0	0	0	0	0	0	0	0	0	0	0
Bacteria.p;Rhodospirillaceae;Constrictibacter	0	0	0	0	0	0	0	0	0	0	0	0	0	0	0	0	0	0
Bacteria.p;Rhodospirillaceae;Magnetospirillum	0	0	0	0	0	0	0	0	0	0	0	0	0	0	0	0	0	0
Bacteria.p;Rhodospirillaceae;Novispirillum	0	0.00662778	0	0	0	0	0	0	0	0	0	0	0	0	0	0	0	0
Bacteria.p;Rhodospirillaceae;Skermanella	0	0	0	0	0	0	0	0	0	0	0	0	0	0	0	0	0	0
Bacteria.p;;	0	0	0	0	0	0	0	0	0	0	0.00623752	0	0	0	0	0	0	0
Bacteria.p;;	0.100675	0.177564	0.233077	0.0311972	0.252788	0.209032	0.0222336	0.109908	0.159659	0.00779788	0.136513	0.103136	0	0	0	0	0.0118175	0.0181028
Bacteria.p;mitochondria.Other;	0	0	0	0	0	0	0.00315617	0	0.0557643	0	0.156989	0	0.0181619	0	0	0.0109314	0	0
Bacteria.p;mitochondria;Zea	0	0.00617589	0	0	0	0	0	0	0	0	0	0	0	0	0	0	0	0
Bacteria.p;Erythrobacteraceae;	0	0	0	0	0	0	0	0.00619886	0	0	0	0	0	0	0	0	0	0
Bacteria.p;Sphingomonadaceae.Other;	0	0	0	0	0	0	0	0.0141563	0	0	0	0.0143761	0	0	0	0	0	0
Bacteria.p;Sphingomonadaceae;	0	0	0	0	0	0	0	0	0	0	0	0	0	0	0	0	0	0
Bacteria.p;Sphingomonadaceae;Novosphingobium	0	0.00679348	0	0	0	0.00869868	0	0.00707814	0	0	0	0	0	0	0	0	0	0
Bacteria.p;Sphingomonadaceae;Sphingomonas	0	0	0.0166445	0.00690608	0	0	0	0	0	0.0074985	0.00754831	0.0143761	0	0	0	0	0	0
Bacteria.p;Sphingomonadaceae;Sphingopyxis	0	0	0	0	0	0	0	0.00619886	0	0	0	0	0	0	0	0	0	0
Bacteria.p;;	0.00522684	0	0	0.00690608	0	0	0.00383671	0.0814934	0.0140528	0.0211919	0.00628456	0.0443824	0	0	0	0	0.00590877	0
Bacteria.p;;	0	0	0	0	0	0	0	0	0	0	0	0	0	0	0	0	0	0
Bacteria.p;Alcaligenaceae;Achromobacter	0	0	0	0	0	0	0	0	0	0	0	0	0	0	0	0	0	0
Bacteria.p;Alcaligenaceae;Sutterella	0.0131337	0.00662778	0.00576834	0	0.0198452	0	0	0.00707814	0.0324758	0	0.0288825	0	0	0.0105519	0	0	0	0
Bacteria.p;Burkholderiaceae;Burkholderia	0	0	0	0	0	0	0	0	0.0140528	0	0	0	0	0	0	0	0	0
Bacteria.p;Comamonadaceae.Other;	0	0	0	0	0	0	0	0	0	0	0	0	0	0	0	0	0	0
Bacteria.p;Comamonadaceae;	0	0	0	0	0	0	0	0.0248971	0	0	0	0.0116604	0	0	0	0	0	0
Bacteria.p;Comamonadaceae;Acidovorax	0	0	0	0	0	0	0	0	0	0	0	0	0	0	0	0	0	0
Bacteria.p;Comamonadaceae;Brachymonas	0	0	0	0	0	0	0.00357449	0	0	0	0	0	0	0	0	0	0	0
Bacteria.p;Comamonadaceae;Comamonas	0	0	0	0	0	0	0	0	0	0	0	0	0	0	0	0	0	0
Bacteria.p;Comamonadaceae;Delftia	0	0	0	0	0	0	0	0	0	0	0	0	0	0	0	0	0	0
Bacteria.p;Comamonadaceae;Hydrogenophaga	0	0	0	0	0	0	0.00357449	0	0	0	0	0	0	0	0	0	0	0
Bacteria.p;Comamonadaceae;Hylemonella	0	0	0	0	0	0	0	0	0	0	0	0	0	0	0	0	0	0
Bacteria.p;Comamonadaceae;Methylibium	0	0	0	0	0	0	0.00357449	0	0	0	0	0	0	0	0	0	0	0
Bacteria.p;Comamonadaceae;Schlegelella	0.00285193	0.0142196	0	0.0191895	0.00882301	0	0	0	0	0	0	0	0	0	0	0	0	0
Bacteria.p;Comamonadaceae;Variovorax	0	0	0	0	0	0	0	0	0	0	0	0	0	0	0	0	0	0
Bacteria.p;Oxalobacteraceae.Other;	0	0	0	0.00718184	0	0	0	0	0	0	0	0	0	0	0	0	0	0
Bacteria.p;Oxalobacteraceae;Massilia	0	0	0	0	0	0	0	0	0	0	0	0	0	0	0	0	0	0
Bacteria.p;Oxalobacteraceae;Ralstonia	0	0	0	0	0	0	0	0	0	0	0	0	0	0	0	0	0	0
Bacteria.p;Hydrogenophilaceae;Thiobacillus	0	0	0	0	0	0	0	0	0	0	0	0	0.0478469	0	0	0	0	0
Bacteria.p;Neisseriaceae.Other;	0	0	0	0	0	0	0	0	0	0	0	0	0	0	0	0	0	0
Bacteria.p;Neisseriaceae;	0.00142596	0	0	0	0	0	0.00315617	0	0	0	0.012475	0	0	0	0	0	0	0
Bacteria.p;Neisseriaceae;Alysiella	0	0	0	0	0	0	0	0	0	0	0	0	0	0	0	0	0	0
Bacteria.p;Neisseriaceae;Bergeriella	0	0	0	0	0	0	0	0	0	0	0	0	0	0	0	0	0	0
Bacteria.p;Neisseriaceae;Chitinimonas	0	0	0	0	0	0	0	0	0	0	0	0	0	0	0	0	0	0
Bacteria.p;Neisseriaceae;Kingella	0	0	0	0	0	0	0	0	0.0140528	0	0	0	0	0	0	0	0	0
Bacteria.p;Neisseriaceae;Neisseria	0	0	0	0	0	0	0	0.0141563	0	0	0	0	0	0	0	0	0	0
Bacteria.p;Rhodocyclaceae;Dechloromonas	0	0	0	0	0	0	0	0	0	0	0	0	0	0	0	0	0	0
Bacteria.p;Rhodocyclaceae;Methyloversatilis	0	0	0	0	0.0109254	0	0	0	0	0	0	0	0	0	0	0	0	0
Bacteria.p;;	0.00538097	0	0.0115367	0	0	0.00869868	0.00383671	0	0	0	0	0.0143761	0.0899532	0.0130412	0	0.0804361	0	0
Bacteria.p;Bacteriovoracaceae;	0	0	0	0	0	0	0	0	0	0	0.00754831	0	0	0	0	0	0	0
Bacteria.p;Desulfobacteraceae.Other;	0	0	0	0	0	0	0	0	0	0	0	0	0	0	0	0	0	0
Bacteria.p;Desulfobacteraceae;Desulfococcus	0	0	0	0	0	0	0	0	0	0	0	0	0	0	0	0	0	0
Bacteria.p;Desulfobulbaceae.Other;	0	0	0	0	0	0	0	0	0	0	0	0	0	0	0	0	0	0
Bacteria.p;Desulfobulbaceae;	0	0	0	0	0	0	0	0	0	0	0	0	0	0	0	0	0	0
Bacteria.p;Desulfobulbaceae;Desulfobulbus	0.00285193	0	0	0	0	0.00955292	0.00383671	0	0.0161499	0	0.0138329	0	0.0166101	0	0	0.0109314	0	0
Bacteria.p;Desulfobulbaceae;Desulfurivibrio	0	0	0	0	0	0	0	0	0	0	0	0	0	0	0	0	0	0
Bacteria.p;;	0	0	0	0	0	0	0	0	0	0	0.012475	0.0287522	0	0	0	0	0	0
Bacteria.p;Desulfovibrionaceae.Other;	0	0	0	0	0	0	0	0	0	0	0	0.0116604	0.00863558	0	0	0	0	0
Bacteria.p;Desulfovibrionaceae;	0	0.00804376	0.0104603	0	0	0	0.0294887	0.0381741	0.275146	0.0275869	0.0840387	0.143092	0.0177648	0	0.0141723	0.0109314	0.0178198	0.0374127
Bacteria.p;Desulfovibrionaceae;Bilophila	0	0	0	0	0	0	0.0306471	0.420708	0.102541	0	0.0576056	0.0354376	0.00509373	0	0	0	0.0178198	0.0185874
Bacteria.p;Desulfovibrionaceae;Desulfovibrio	0	0.00662778	0	0	0.017646	0	0.346958	1.49241	0.561506	0.305285	1.78352	0.794977	0.227969	0.17262	0.0738916	0.287801	0.266279	0.0974335
Bacteria.p;;	0.0252199	0.00662778	0.0855601	0.0141788	0.0109254	0.0192234	0.00631233	0.00619886	0.0140528	0	0.00628456	0.0260365	0	0	0	0	0	0
Bacteria.p;;	0	0	0	0	0	0	0.00315617	0.0256747	0.0626785	0.0356868	0.0637491	0.0127877	0	0	0	0	0	0
Bacteria.p;Desulfuromonadaceae.Other;	0	0	0	0	0	0	0	0	0	0	0	0.0127877	0.151598	0.0130412	0.132329	0.390301	0.0870311	0.0647554
Bacteria.p;Desulfuromonadaceae;Geothermobacter	0	0	0	0	0	0	0.00383671	0	0	0	0	0	0	0	0	0	0	0
Bacteria.p;Desulfuromonadaceae;Pelobacter	0	0	0	0	0	0	0	0	0	0	0	0	0.0253421	0	0	0	0	0
Bacteria.p;Pelobacteraceae.Other;	0	0	0	0	0	0	0.00714899	0	0	0	0	0	0	0	0	0	0	0
Bacteria.p;Pelobacteraceae;Desulfuromonas	0	0	0	0	0	0	0	0	0	0	0	0.0143761	0	0	0	0	0	0
Bacteria.p;;	0.00285193	0.0328527	0.0209205	0	0.0307706	0.00955292	0.00631233	0.0823804	0.0281057	0	0.0565482	0	0	0	0	0	0	0
Bacteria.p;;	0	0	0	0	0	0	0	0	0	0	0	0	0	0	0	0	0	0
Bacteria.p;;	0	0	0	0	0	0	0	0	0	0	0	0	0	0	0	0	0	0
Bacteria.p;0319.6G20;	0	0.0400981	0	0.0191895	0	0	0.00767342	0.0185966	0	0.0100442	0	0	0	0.0496755	0	0	0	0.023084
Bacteria.p;Myxococcaceae.Other;	0	0	0	0	0	0	0	0	0	0	0	0	0	0	0	0	0	0
Bacteria.p;;	0	0.00662778	0	0	0	0	0	0.0151083	0	0	0	0	0	0	0	0	0	0
Bacteria.p;;	0	0	0	0	0	0	0.00767342	0.00619886	0	0	0.0561857	0	0	0.0130412	0	0	0	0
Bacteria.p;Campylobacteraceae;Campylobacter	0	0	0	0	0	0	0	0.0221865	0	0	0	0	0	0	0	0	0	0
Bacteria.p;;	0	0	0	0	0	0	0.00631233	0.0486755	0	0	0.0188537	0	0.00797448	0	0	0	0	0
Bacteria.p;Succinivibrionaceae.Other;	0	0	0	0	0	0	0	0	0	0	0	0	0	0	0	0.047259	0	0
Bacteria.p;Succinivibrionaceae;	0	0	0	0	0	0	0	0.00890948	0	0	0.0451306	0	0.0172712	0	0	0.0109314	0.00590877	0
Bacteria.p;Succinivibrionaceae;Ruminobacter	0	0	0	0	0	0	0.0159808	0.017819	0.0186707	0.0736673	0.00628456	0	0.267155	0	0	1.06007	0	0
Bacteria.p;Succinivibrionaceae;Succinivibrio	0	0	0	0	0	0	0.00315617	0.0415973	0.0186707	0	0.00754831	0.0477691	0.0356561	0	0	0	0	0
Bacteria.p;Alteromonadaceae;Teredinibacter	0	0	0	0	0	0	0	0	0	0	0	0	0.00797448	0	0	0	0	0
Bacteria.p;.Chromatiaceae.;Rheinheimera	0	0	0	0	0	0	0	0	0	0	0	0	0	0	0	0	0	0
Bacteria.p;Cardiobacteriaceae;Suttonella	0	0	0	0	0	0	0	0	0	0	0	0	0	0	0	0	0	0
Bacteria.p;Enterobacteriaceae.Other;	0	0	0	0	0	0	0	0	0	0	0	0	0.0126711	0	0	0.0109314	0	0
Bacteria.p;Enterobacteriaceae;Citrobacter	0	0	0	0	0	0	0	0	0	0	0	0	0	0	0	0	0	0
Bacteria.p;Enterobacteriaceae;Cronobacter	0	0	0	0	0	0	0	0	0	0	0	0	0.015949	0	0	0	0	0
Bacteria.p;Enterobacteriaceae;Enterobacter	0	0	0	0	0	0	0	0	0	0	0	0	0.0459877	0	0	0.0109314	0	0
Bacteria.p;Enterobacteriaceae;Erwinia	0	0	0	0	0	0	0	0	0	0	0	0	0.0259067	0	0	0.0109314	0	0
Bacteria.p;Enterobacteriaceae;Escherichia	0	0	0	0	0	0	0	0	0	0	0	0.0210615	0	0	0	0	0	0
Bacteria.p;Enterobacteriaceae;Klebsiella	0	0	0	0	0	0	0	0	0	0	0.00754831	0	0	0	0	0	0	0
Bacteria.p;Enterobacteriaceae;Pantoea	0	0	0	0	0	0	0	0	0	0	0	0	0.061179	0	0	0.0575731	0	0
Bacteria.p;Enterobacteriaceae;Serratia	0	0	0	0	0	0	0	0	0	0	0.0399846	0	0	0	0.188679	0	0	0
Bacteria.p;Methylococcaceae;Methylomonas	0	0	0	0	0	0	0	0	0	0	0	0	0	0	0	0	0	0
Bacteria.p;Pasteurellaceae.Other;	0	0	0	0	0	0	0	0	0	0	0	0	0	0	0	0	0	0
Bacteria.p;Pasteurellaceae;	0	0	0	0	0	0	0	0.00707814	0	0	0	0	0	0	0	0	0	0
Bacteria.p;Pasteurellaceae;Bibersteinia	0	0	0	0	0	0	0.00383671	0	0	0	0	0	0.060449	0	0	0	0	0
Bacteria.p;Moraxellaceae;Acinetobacter	0	0	0	0	0	0	0	0.0575483	0	0	0.0565611	0.0116604	0.02862	0.0602274	0	0.281553	0.0389921	0.0555155
Bacteria.p;Moraxellaceae;Enhydrobacter	0	0	0	0	0	0	0	0.00619886	0	0	0	0	0	0	0	0	0	0
Bacteria.p;Moraxellaceae;Moraxella	0	0	0	0	0	0	0	0.00619886	0	0	0	0	0	0	0.0169033	0	0	0
Bacteria.p;Moraxellaceae;Psychrobacter	0	0	0	0	0	0	0	0	0	0	0	0	0	0	0	0	0	0
Bacteria.p;Pseudomonadaceae.Other;	0	0	0	0	0	0	0	0	0	0	0	0	0	0	0	0	0	0
Bacteria.p;Pseudomonadaceae;Pseudomonas	0	0	0	0	0	0	0	0	0	0	0.0312977	0.0127877	0.0126711	0.0652061	0	0.0218627	0	0.0188253
Bacteria.p;Pseudomonadaceae;Serpens	0	0	0	0	0	0	0	0	0	0	0	0	0	0	0	0	0	0
Bacteria.p;Xanthomonadaceae.Other;	0.00427789	0	0	0	0	0	0	0	0	0	0	0	0	0.0105519	0	0	0	0
Bacteria.p;Xanthomonadaceae;Luteimonas	0.0200601	0.179718	0.00576834	0	0.0218508	0.00961169	0.0569052	0.793199	0.0140528	0.00669703	0.00628456	0.0287522	0.0531979	0.464505	0.0169033	0	0	0
Bacteria.p;Xanthomonadaceae;Lysobacter	0	0	0	0	0	0	0	0	0	0	0	0	0	0	0	0	0	0
Bacteria.p;Xanthomonadaceae;Pseudofulvimonas	0	0	0	0	0	0	0	0.00619886	0	0	0	0	0	0	0	0	0	0
Bacteria.p;Xanthomonadaceae;Pseudoxanthomonas	0	0	0	0	0	0	0	0.0356379	0	0	0	0	0	0.0627167	0	0	0.00589762	0
Bacteria.p;Xanthomonadaceae;Stenotrophomonas	0.00390259	0.00679348	0	0	0	0	0.00651232	0.00619886	0	0	0	0	0	0	0	0	0.011911	0
Bacteria.p;Xanthomonadaceae;Thermomonas	0	0	0	0	0	0	0	0	0	0	0	0	0	0.260824	0	0	0	0
Bacteria.p;;	0	0	0	0	0	0	0	0.00890948	0.0324758	0	0	0	0.0101874	0	0.0169033	0.0218627	0.00590877	0.0188253
Bacteria.p;;	0.00142596	0.0474189	0.00576834	0.00699692	0	0	0.0284055	0	0	0	0	0	0	0	0	0	0	0
Bacteria.p;;	0	0	0	0	0	0	0	0	0	0	0	0	0	0	0	0	0	0
Bacteria.p;;	0	0.0160875	0	0	0.00891981	0	0.00315617	0.0329273	0.166997	0.00669703	0.0249191	0.0532003	0.0101874	0	0	0	0	0
Bacteria.p;;	0.00142596	0	0	0	0	0	0	0	0.0322997	0	0	0	0	0	0	0	0	0
Bacteria.p;;	0	0	0	0	0	0	0	0	0	0	0	0	0	0	0	0	0	0
Bacteria.p;;	0.0123567	0.0208474	0	0.00718184	0	0	0.037406	0	0	0.051688	0	0	0	0	0	0	0	0
Bacteria.p;Sphaerochaetaceae.Other;	0	0	0	0	0	0	0.00357449	0	0	0	0.00628456	0.0210615	0	0	0	0	0	0
Bacteria.p;Sphaerochaetaceae;Sphaerochaeta	0.00818048	0	0.0383364	0.0130008	0.0744721	0	0.273067	0.522949	0.225178	0.0792162	0.805822	0.0875106	0.114044	0	0.0169033	0.11323	0.0755038	0
Bacteria.p;Sphaerochaetaceae;wall.less	0	0	0	0	0.00882301	0	0.00714899	0	0.018423	0	0.0138329	0	0	0	0	0	0.00639713	0
Bacteria.p;Spirochaetaceae.Other;	0.0195831	0.0263906	0.0166445	0	0.0198452	0.00955292	0.00693065	0	0	0.0219934	0	0	0	0	0	0	0	0
Bacteria.p;Spirochaetaceae;	0.00538097	0.0280928	0.00576834	0	0.0445023	0.0175623	0.00357449	0.219162	0.1445	0.00669703	0.169882	0.0127877	0.0137293	0.0552487	0	0.0367107	0.0419432	0
Bacteria.p;Spirochaetaceae;Spirochaeta	0	0	0	0	0	0	0	0	0.0140528	0	0	0	0	0	0	0	0	0
Bacteria.p;Spirochaetaceae;Treponema	0.0715862	0.460722	0.0801473	0.113109	0.658815	0.16642	0.483247	1.22203	0.262271	0.884357	1.39286	0.381713	0.257283	0.59161	0.167932	0.364288	1.32074	0.50791
Bacteria.p;;	0	0	0	0	0	0	0	0	0	0	0	0	0	0	0	0	0	0
Bacteria.p;;	0	0	0	0	0.00882301	0	0	0	0	0	0	0	0	0	0	0	0	0
Bacteria.p;Dethiosulfovibrionaceae.Other;	0	0	0.00576834	0	0	0	0	0	0	0	0	0	0	0	0	0	0	0
Bacteria.p;Dethiosulfovibrionaceae;Pyramidobacter	0.0134597	0.00662778	0.102996	0.00699692	0	0.0435759	0.0138613	0.00890948	0.0465287	0	0.0125221	0.0210615	0	0.0130412	0	0.0476421	0.0127943	0.0931661
Bacteria.p;Dethiosulfovibrionaceae;TG5	0.015884	0.020049	0.0274905	0.019816	0	0	0.0107674	0.0655785	0.0370936	0.0152964	0.0388771	0	0	0.0130412	0.0492611	0	0.0420256	0
Bacteria.p;Synergistaceae;	0.00285193	0.00679348	0	0	0	0	0.00315617	0	0	0	0	0	0	0	0.0943396	0	0.011911	0
Bacteria.p;Synergistaceae;Synergistes	0	0	0	0	0	0	0	0	0	0	0	0	0	0	0	0	0	0
Bacteria.p;;	0	0.00617589	0	0	0	0	0	0	0	0	0	0	0	0	0	0	0	0
Bacteria.p;;	0	0.00679348	0	0	0	0	0	0	0	0	0	0	0	0	0	0	0	0
Bacteria.p;;	0	0.00662778	0	0	0	0	0	0	0	0	0	0	0	0	0	0	0	0
Bacteria.p;F16;	0.702676	0.438805	0.681982	0.57904	0.549094	0.943772	0.00383671	0	0	0	0.00628456	0	0.0633853	0	0	0.0437254	0	0
Bacteria.p;;	0	0.00662778	0	0	0	0	0	0	0	0	0	0	0	0	0	0	0	0
Bacteria.p;;	0.00142596	0	0	0	0	0	0.00315617	0	0	0	0	0	0	0	0	0	0	0
Bacteria.p;;	0.00142596	0	0	0.0378275	0	0	0.0112479	0	0	0	0	0	0	0	0	0	0	0
Bacteria.p;;	0	0	0	0	0	0	0	0.013277	0.018423	0	0.012444	0	0	0	0	0	0	0
Bacteria.p;;	0	0	0	0	0	0	0	0	0	0	0	0	0	0	0	0	0	0
Bacteria.p;;	0	0	0	0	0.00891981	0	0	0.0256747	0.0161499	0	0.0401878	0	0	0	0	0	0	0
Bacteria.p;Anaeroplasmataceae.Other;	0	0.00662778	0.00576834	0.0201826	0	0.0286588	0	0	0	0	0	0.0127877	0	0	0	0	0	0
Bacteria.p;Anaeroplasmataceae;	0	0	0	0	0	0.00878117	0.00315617	0	0	0	0.00754831	0	0	0	0	0	0	0
Bacteria.p;Anaeroplasmataceae;Anaeroplasma	0.0332545	0.0327473	0.010846	0.0344555	0.108946	0.07515	0.0501586	0.0203551	0.0467763	0.0167412	0.224344	0.0143761	0	0	0	0	0	0
Bacteria.p;Anaeroplasmataceae;gut	0	0	0	0	0	0	0	0	0.0302027	0	0	0.0354376	0	0	0	0	0	0
Bacteria.p;Mycoplasmataceae;	0	0	0.010846	0.00699692	0.041696	0	0	0	0.0671203	0	0.13571	0.0116604	0	0	0	0	0	0
Bacteria.p;Mycoplasmataceae;Mycoplasma	0	0	0	0	0	0	0	0	0.0161499	0	0	0	0	0	0	0	0	0
Bacteria.p;;	0.164007	0.378718	0.637217	0.555463	1.14797	1.41722	2.02282	0	0.0161499	1.61374	0.012475	0.0862565	0	0	0	0	0	0
Bacteria.p;;	0.0082329	0.0256073	0.032538	0.0199068	0.0614443	0.0270915	0.0793178	0.0584276	0.211125	0.062675	0.0576056	0.0127877	0	0	0	0	0	0
Bacteria.p;;	0	0.00804376	0.00576834	0	0	0	0	0.00619886	0	0	0.0213341	0	0	0.0211037	0	0	0.0292425	0
Bacteria.p;.Cerasicoccaceae.;	0	0	0	0	0	0	0	0	0	0	0	0	0	0	0	0	0	0
Bacteria.p;;	0.0440229	0.106421	0.596746	0.0199977	0.246921	0.828602	0.0673752	0.314622	1.54117	0.0133941	0.639682	1.35958	0.0206455	0	0	0	0	0
Bacteria.p;;	0	0.0148372	0	0	0	0	0.00383671	0	0	0	0	0	0	0	0	0	0	0
Bacteria.p;;	0	0	0	0	0	0	0.00315617	0	0	0	0.00623752	0	0.305202	0.102435	0.0169033	0.225129	0.115861	0.381666
Bacteria.p;RFP12;	0	0.0293431	0	0	0.0109254	0.00961169	0.111109	0	0	0.0747628	0	0	2.62448	0	0	3.60765	0	0
Bacteria.p;WCHB1.25;	0	0.0247036	0	0	0.0109254	0.0182516	0.0115101	0	0	0	0	0	0.319524	0.0211037	0.0661644	0.226077	0.0295327	0.0188253
Bacteria.p;Ellin517;	0	0	0	0	0	0	0.00383671	0	0	0	0	0	0	0	0	0	0	0
Bacteria.p;R4.41B;	0	0	0	0	0	0	0.0306937	0.0240178	0.0744349	0	0.012444	0.0210615	0	0	0	0	0.0117952	0
Bacteria.p;;	0.0166346	0.0978805	0.182918	0.0321903	0.0992523	0.094875	0.135122	0.31104	0.0370936	0.0559806	0.19139	0.17974	0.0600109	0.430843	0.205752	0.0109314	0.34423	0.518868
Bacteria.p;;	0	0	0	0	0	0	0	0	0	0	0	0	0	0	0	0	0	0
Bacteria.p;Deinococcaceae;Deinococcus	0.00807877	0.133414	0	0	0	0	0.0150846	0.150633	0.018423	0.00669703	0.0125221	0	0.00863558	0	0	0.0109314	0	0
Bacteria.p;Thermaceae;Thermus	0	0	0	0	0	0	0	0	0	0	0	0	0	0	0	0	0	0
